# Supplementary material for: Identification of oxidative stress-related biomarkers in uterine leiomyoma: a transcriptome-combined Mendelian randomization analysis
Source: Front Endocrinol (Lausanne). 2024 Nov 21;15:1373011. doi: 10.3389/fendo.2024.1373011 (PMC11617171; doi:10.3389/fendo.2024.1373011)
Supplement: Supplementary Table 1 — Primer sequences used in the study. [file Table1.xls]

## Sheet: Sheet1
Gene	Primer sequences
ANXA1 F	AAGGGTGACCGATCTGAGGA
ANXA1 R	AAAGCTGGTTTGCTTGTGGC
CD36 F	GGGTGTGGAAGGTTGTGTTG
CD36 R	TAAGCAGGTCTCCAACTGGC
MICB F	GCCCCACAGTCTTCGTTACA
MICB R	GACTGGGGCACTCCTTTCTG
PRDX6 F	GCTTCTTCGCCAGAACCAAC
PRDX6 R	GACGGTGGTATTGGCCTCAA
GAPDH F	CGAAGGTGGAGTCAACGGATTT
GAPDH R	ATGGGTGGAATCATATTGGAAC
