# Supplementary material for: Identification of oxidative stress-related biomarkers in uterine leiomyoma: a transcriptome-combined Mendelian randomization analysis
Source: Front Endocrinol (Lausanne). 2024 Nov 21;15:1373011. doi: 10.3389/fendo.2024.1373011 (PMC11617171; doi:10.3389/fendo.2024.1373011)
Supplement: Supplementary Table 2 — F-statistic information for SNP. [file Table2.csv]

	SNP	effect_allele.exposure	other_allele.exposure	effect_allele.outcome	other_allele.outcome	beta.exposure	beta.outcome	eaf.exposure	eaf.outcome	remove	palindromic	ambiguous	id.outcome	chr	pos	se.outcome	samplesize.outcome	pval.outcome	outcome	originalname.outcome	outcome.deprecated	mr_keep.outcome	data_source.outcome	pval.exposure	pos.exposure	samplesize.exposure	se.exposure	chr.exposure	id.exposure	exposure	mr_keep.exposure	pval_origin.exposure	data_source.exposure	action	SNP_index	mr_keep	R	F
1	rs6053130	T	G	T	G	-0.262698	0.0396	0.0942324	0.11055	FALSE	FALSE	FALSE	ebi-a-GCST90018934	20	5111706	0.0238	258718	0.09621	Uterine fibroids || id:ebi-a-GCST90018934	Uterine fibroids	Uterine fibroids || ||	TRUE	igd	1.77296e-38	5111706	28135	0.0202518	20	eqtl-a-ENSG00000132646	|| id:eqtl-a-ENSG00000132646	TRUE	reported	igd	2	1	TRUE	-0.0771063659201226	168.262087736954
2	rs112401666	T	C	T	C	0.209316	-0.068	0.0289764	0.0274317	FALSE	FALSE	FALSE	ebi-a-GCST90018934	2	1064303	0.0321	258718	0.0340001	Uterine fibroids || id:ebi-a-GCST90018934	Uterine fibroids	Uterine fibroids || ||	TRUE	igd	3.49663e-09	1064303	16170	0.0354382	2	eqtl-a-ENSG00000130508	|| id:eqtl-a-ENSG00000130508	TRUE	reported	igd	2	1	TRUE	0.0464017727339782	34.8868328187699
3	rs113940797	G	A	G	A	-0.338439	0.0038	0.0185762	0.0253454	FALSE	FALSE	FALSE	ebi-a-GCST90018934	2	2073807	0.0318	258718	0.9047	Uterine fibroids || id:ebi-a-GCST90018934	Uterine fibroids	Uterine fibroids || ||	TRUE	igd	1.42626e-14	2073807	18358	0.0439874	2	eqtl-a-ENSG00000130508	|| id:eqtl-a-ENSG00000130508	TRUE	reported	igd	2	1	TRUE	-0.05669750118646	59.1976165495953
4	rs115443735	T	C	T	C	-0.331806	0.0197	0.0507616	0.0407482	FALSE	FALSE	FALSE	ebi-a-GCST90018934	2	2067199	0.0239	258718	0.4095	Uterine fibroids || id:ebi-a-GCST90018934	Uterine fibroids	Uterine fibroids || ||	TRUE	igd	8.7277e-35	2067199	20100	0.0269695	2	eqtl-a-ENSG00000130508	|| id:eqtl-a-ENSG00000130508	TRUE	reported	igd	2	1	TRUE	-0.0864580918155263	151.364029335978
5	rs116566263	A	C	A	C	0.334356	0.0377	0.0132863	0.00580951	FALSE	FALSE	FALSE	ebi-a-GCST90018934	2	2031223	0.0616	258718	0.54	Uterine fibroids || id:ebi-a-GCST90018934	Uterine fibroids	Uterine fibroids || ||	TRUE	igd	1.1822e-10	2031223	8682	0.051905	2	eqtl-a-ENSG00000130508	|| id:eqtl-a-ENSG00000130508	TRUE	reported	igd	2	1	TRUE	0.0689770231972693	41.4953900494799
6	rs12714326	G	A	G	A	-0.497829	-0.0024	0.675847	0.61425	FALSE	FALSE	FALSE	ebi-a-GCST90018934	2	1781872	0.0089	258718	0.7899	Uterine fibroids || id:ebi-a-GCST90018934	Uterine fibroids	Uterine fibroids || ||	TRUE	igd	1e-200	1781872	20280	0.0120056	2	eqtl-a-ENSG00000130508	|| id:eqtl-a-ENSG00000130508	TRUE	reported	igd	2	1	TRUE	-0.279582530842653	1719.46224717114
7	rs13426896	T	C	T	C	0.0935687	0.0057	0.187098	0.153918	FALSE	FALSE	FALSE	ebi-a-GCST90018934	2	1554768	0.0128	258718	0.6555	Uterine fibroids || id:ebi-a-GCST90018934	Uterine fibroids	Uterine fibroids || ||	TRUE	igd	8.29373e-10	1554768	20947	0.0152409	2	eqtl-a-ENSG00000130508	|| id:eqtl-a-ENSG00000130508	TRUE	reported	igd	2	1	TRUE	0.0423827748884498	37.6911999614341
8	rs138261024	A	G	A	G	0.229356	-0.0256	0.0252031	0.0239148	FALSE	FALSE	FALSE	ebi-a-GCST90018934	2	2128946	0.0345	258718	0.4574	Uterine fibroids || id:ebi-a-GCST90018934	Uterine fibroids	Uterine fibroids || ||	TRUE	igd	1.46839e-09	2128946	17456	0.0379227	2	eqtl-a-ENSG00000130508	|| id:eqtl-a-ENSG00000130508	TRUE	reported	igd	2	1	TRUE	0.045730797256072	36.5781478350835
9	rs148806709	A	G	A	G	0.236373	-0.0438	0.0218744	0.0180882	FALSE	FALSE	FALSE	ebi-a-GCST90018934	2	2173284	0.0435	258718	0.3138	Uterine fibroids || id:ebi-a-GCST90018934	Uterine fibroids	Uterine fibroids || ||	TRUE	igd	6.02726e-09	2173284	16769	0.0406405	2	eqtl-a-ENSG00000130508	|| id:eqtl-a-ENSG00000130508	TRUE	reported	igd	2	1	TRUE	0.044871798894015	33.8281034128285
10	rs3924017	C	G	C	G	0.343869	-0.0051	0.334665	0.406125	FALSE	TRUE	FALSE	ebi-a-GCST90018934	2	1832273	0.0088	258718	0.561	Uterine fibroids || id:ebi-a-GCST90018934	Uterine fibroids	Uterine fibroids || ||	TRUE	igd	1.21339e-172	1832273	20606	0.0122764	2	eqtl-a-ENSG00000130508	|| id:eqtl-a-ENSG00000130508	TRUE	reported	igd	2	1	TRUE	0.191527391993337	784.592207193685
11	rs6714510	T	C	T	C	-0.141227	0.0066	0.497697	0.436481	FALSE	FALSE	FALSE	ebi-a-GCST90018934	2	1735545	0.0088	258718	0.4547	Uterine fibroids || id:ebi-a-GCST90018934	Uterine fibroids	Uterine fibroids || ||	TRUE	igd	8.91661e-33	1735545	20941	0.0118441	2	eqtl-a-ENSG00000130508	|| id:eqtl-a-ENSG00000130508	TRUE	reported	igd	2	1	TRUE	-0.0821236482607037	142.177651593001
12	rs71442322	T	C	T	C	0.545072	0.0191	0.0225476	0.0238774	FALSE	FALSE	FALSE	ebi-a-GCST90018934	2	2192749	0.0391	258718	0.6252	Uterine fibroids || id:ebi-a-GCST90018934	Uterine fibroids	Uterine fibroids || ||	TRUE	igd	1.23794e-42	2192749	16951	0.0398276	2	eqtl-a-ENSG00000130508	|| id:eqtl-a-ENSG00000130508	TRUE	reported	igd	2	1	TRUE	0.104546909416249	187.300731226055
13	rs80294075	G	A	G	A	-0.154674	0.0135	0.0475327	0.0435829	FALSE	FALSE	FALSE	ebi-a-GCST90018934	2	2388034	0.027	258718	0.617401	Uterine fibroids || id:ebi-a-GCST90018934	Uterine fibroids	Uterine fibroids || ||	TRUE	igd	3.10163e-08	2388034	19541	0.0279417	2	eqtl-a-ENSG00000130508	|| id:eqtl-a-ENSG00000130508	TRUE	reported	igd	2	1	TRUE	-0.0395706370149472	30.6428378333203
14	rs2073345	C	G	C	G	0.114542	-0.0031	0.348148	0.388503	FALSE	TRUE	FALSE	ebi-a-GCST90018934	14	23292476	0.0087	258718	0.7209	Uterine fibroids || id:ebi-a-GCST90018934	Uterine fibroids	Uterine fibroids || ||	TRUE	igd	3.73594e-20	23292476	25651	0.0124564	14	eqtl-a-ENSG00000157227	|| id:eqtl-a-ENSG00000157227	TRUE	reported	igd	2	1	TRUE	0.0573221292966203	84.5560004281092
15	rs10423726	A	C	A	C	0.0716818	-0.0025	0.595533	0.55661	FALSE	FALSE	FALSE	ebi-a-GCST90018934	19	16444697	0.0091	258718	0.785199	Uterine fibroids || id:ebi-a-GCST90018934	Uterine fibroids	Uterine fibroids || ||	TRUE	igd	3.25087e-09	16444697	14710	0.0121119	19	eqtl-a-ENSG00000010810	|| id:eqtl-a-ENSG00000010810	TRUE	reported	igd	2	1	TRUE	0.0487419956880109	35.0262184331182
16	rs1067141	C	T	C	T	-0.103944	0.0023	0.21663	0.233941	FALSE	FALSE	FALSE	ebi-a-GCST90018934	6	112055276	0.01	258718	0.8174	Uterine fibroids || id:ebi-a-GCST90018934	Uterine fibroids	Uterine fibroids || ||	TRUE	igd	5.68591e-13	112055276	31184	0.0144213	6	eqtl-a-ENSG00000010810	|| id:eqtl-a-ENSG00000010810	TRUE	reported	igd	2	1	TRUE	-0.0407832240259014	51.9505354460722
17	rs1474466	G	A	G	A	-0.144223	0.0067	0.47667	0.540618	FALSE	FALSE	FALSE	ebi-a-GCST90018934	6	112098264	0.0091	258718	0.461	Uterine fibroids || id:ebi-a-GCST90018934	Uterine fibroids	Uterine fibroids || ||	TRUE	igd	4.70435e-34	112098264	31565	0.0118545	6	eqtl-a-ENSG00000010810	|| id:eqtl-a-ENSG00000010810	TRUE	reported	igd	2	1	TRUE	-0.0683197423697911	148.013922604087
18	rs9898186	T	C	T	C	0.124328	-0.0116	0.17964	0.18926	FALSE	FALSE	FALSE	ebi-a-GCST90018934	17	48278507	0.0142	258718	0.4118	Uterine fibroids || id:ebi-a-GCST90018934	Uterine fibroids	Uterine fibroids || ||	TRUE	igd	9.17698e-16	48278507	30964	0.0154686	17	eqtl-a-ENSG00000108821	|| id:eqtl-a-ENSG00000108821	TRUE	reported	igd	2	1	TRUE	0.0456300391425847	64.6004995494397
19	rs243484	T	G	T	G	-0.272132	-0.0189	0.311456	0.317797	FALSE	FALSE	FALSE	ebi-a-GCST90018934	7	148448655	0.0108	258718	0.0806696	Uterine fibroids || id:ebi-a-GCST90018934	Uterine fibroids	Uterine fibroids || ||	TRUE	igd	1.04713e-102	148448655	27823	0.0126465	7	eqtl-a-ENSG00000106462	|| id:eqtl-a-ENSG00000106462	TRUE	reported	igd	2	1	TRUE	-0.127949485406267	463.040022157645
20	rs10512472	C	T	C	T	0.0853943	-0.0117	0.179037	0.221266	FALSE	FALSE	FALSE	ebi-a-GCST90018934	17	33884804	0.01	258718	0.2434	Uterine fibroids || id:ebi-a-GCST90018934	Uterine fibroids	Uterine fibroids || ||	TRUE	igd	3.66252e-08	33884804	31684	0.0155076	17	eqtl-a-ENSG00000117592	|| id:eqtl-a-ENSG00000117592	TRUE	reported	igd	2	1	TRUE	0.0309221915467626	30.3227499735866
21	rs11602954	A	G	A	G	0.105363	0.047	0.211758	0.245076	FALSE	FALSE	FALSE	ebi-a-GCST90018934	11	202856	0.0124	258718	0.000156498	Uterine fibroids || id:ebi-a-GCST90018934	Uterine fibroids	Uterine fibroids || ||	TRUE	igd	4.29932e-13	202856	26110	0.0145408	11	eqtl-a-ENSG00000117592	|| id:eqtl-a-ENSG00000117592	TRUE	reported	igd	2	1	TRUE	0.0447998712749764	52.5048779816979
22	rs12091076	A	G	A	G	-0.269567	-0.0153	0.228877	0.215211	FALSE	FALSE	FALSE	ebi-a-GCST90018934	1	174290683	0.0109	258718	0.163	Uterine fibroids || id:ebi-a-GCST90018934	Uterine fibroids	Uterine fibroids || ||	TRUE	igd	8.44501e-83	174290683	31563	0.0139842	1	eqtl-a-ENSG00000117592	|| id:eqtl-a-ENSG00000117592	TRUE	reported	igd	2	1	TRUE	-0.107872826986775	371.585020099017
23	rs12744267	G	A	G	A	0.480187	0.0119	0.183721	0.205956	FALSE	FALSE	FALSE	ebi-a-GCST90018934	1	173486342	0.0104	258718	0.2505	Uterine fibroids || id:ebi-a-GCST90018934	Uterine fibroids	Uterine fibroids || ||	TRUE	igd	1e-200	173486342	31569	0.014828	1	eqtl-a-ENSG00000117592	|| id:eqtl-a-ENSG00000117592	TRUE	reported	igd	2	1	TRUE	0.179314082645544	1048.71056184379
24	rs1354034	C	T	C	T	0.24072	-0.0024	0.618137	0.611145	FALSE	FALSE	FALSE	ebi-a-GCST90018934	3	56849749	0.0088	258718	0.7888	Uterine fibroids || id:ebi-a-GCST90018934	Uterine fibroids	Uterine fibroids || ||	TRUE	igd	2.49e-88	56849749	31684	0.0120816	3	eqtl-a-ENSG00000117592	|| id:eqtl-a-ENSG00000117592	TRUE	reported	igd	2	1	TRUE	0.111244206928897	396.986230620261
25	rs145047765	T	C	T	C	0.239246	0.0116	0.0382843	0.0304539	FALSE	FALSE	FALSE	ebi-a-GCST90018934	1	173372797	0.0288	258718	0.687299	Uterine fibroids || id:ebi-a-GCST90018934	Uterine fibroids	Uterine fibroids || ||	TRUE	igd	1.08044e-14	173372797	25906	0.0309524	1	eqtl-a-ENSG00000117592	|| id:eqtl-a-ENSG00000117592	TRUE	reported	igd	2	1	TRUE	0.0479696654607823	59.7448826703135
26	rs1951626	A	G	A	G	-0.274903	-0.024	0.311286	0.343754	FALSE	FALSE	FALSE	ebi-a-GCST90018934	1	173892101	0.009	258718	0.00743704	Uterine fibroids || id:ebi-a-GCST90018934	Uterine fibroids	Uterine fibroids || ||	TRUE	igd	8.33681e-105	173892101	31684	0.0126442	1	eqtl-a-ENSG00000117592	|| id:eqtl-a-ENSG00000117592	TRUE	reported	igd	2	1	TRUE	-0.121245592562086	472.689815565003
27	rs3811444	T	C	T	C	-0.0783682	-0.0077	0.337611	0.301746	FALSE	FALSE	FALSE	ebi-a-GCST90018934	1	248039451	0.0096	258718	0.424	Uterine fibroids || id:ebi-a-GCST90018934	Uterine fibroids	Uterine fibroids || ||	TRUE	igd	4.5063e-10	248039451	31684	0.0125685	1	eqtl-a-ENSG00000117592	|| id:eqtl-a-ENSG00000117592	TRUE	reported	igd	2	1	TRUE	-0.0350093314194881	38.8787993491731
28	rs3850641	G	A	G	A	-0.112485	-0.0255	0.168496	0.157672	FALSE	FALSE	FALSE	ebi-a-GCST90018934	1	173175832	0.0121	258718	0.0346801	Uterine fibroids || id:ebi-a-GCST90018934	Uterine fibroids	Uterine fibroids || ||	TRUE	igd	1.37246e-12	173175832	31684	0.0158725	1	eqtl-a-ENSG00000117592	|| id:eqtl-a-ENSG00000117592	TRUE	reported	igd	2	1	TRUE	-0.0397831375476443	50.2225261791791
29	rs6592965	A	G	A	G	0.0698891	0.0053	0.449532	0.391061	FALSE	FALSE	FALSE	ebi-a-GCST90018934	7	50427982	0.009	258718	0.5535	Uterine fibroids || id:ebi-a-GCST90018934	Uterine fibroids	Uterine fibroids || ||	TRUE	igd	4.96318e-09	50427982	31684	0.0119501	7	eqtl-a-ENSG00000117592	|| id:eqtl-a-ENSG00000117592	TRUE	reported	igd	2	1	TRUE	0.0328395583376807	34.2039148552123
30	rs7413166	A	G	A	G	0.152713	-0.0063	0.241379	0.280086	FALSE	FALSE	FALSE	ebi-a-GCST90018934	1	173929735	0.0094	258718	0.5034	Uterine fibroids || id:ebi-a-GCST90018934	Uterine fibroids	Uterine fibroids || ||	TRUE	igd	2.83792e-28	173929735	31175	0.013849	1	eqtl-a-ENSG00000117592	|| id:eqtl-a-ENSG00000117592	TRUE	reported	igd	2	1	TRUE	0.0623337029213229	121.59485161957
31	rs75088350	G	T	G	T	-0.440151	-0.0224	0.0860799	0.122357	FALSE	FALSE	FALSE	ebi-a-GCST90018934	1	173690555	0.0123	258718	0.0687005	Uterine fibroids || id:ebi-a-GCST90018934	Uterine fibroids	Uterine fibroids || ||	TRUE	igd	1.62443e-98	173690555	31684	0.0208938	1	eqtl-a-ENSG00000117592	|| id:eqtl-a-ENSG00000117592	TRUE	reported	igd	2	1	TRUE	-0.117532348367139	443.780810826216
32	rs75650221	T	C	T	C	0.271439	-0.0167	0.0354877	0.0280147	FALSE	FALSE	FALSE	ebi-a-GCST90018934	1	174421994	0.0292	258718	0.5681	Uterine fibroids || id:ebi-a-GCST90018934	Uterine fibroids	Uterine fibroids || ||	TRUE	igd	2.6965e-17	174421994	31239	0.0320888	1	eqtl-a-ENSG00000117592	|| id:eqtl-a-ENSG00000117592	TRUE	reported	igd	2	1	TRUE	0.0478065343148542	71.5545970658918
33	rs13925	A	G	A	G	0.353837	0.0043	0.148395	0.156763	FALSE	FALSE	FALSE	ebi-a-GCST90018934	20	44644965	0.0115	258718	0.709601	Uterine fibroids || id:ebi-a-GCST90018934	Uterine fibroids	Uterine fibroids || ||	TRUE	igd	2.56448e-102	44644965	31683	0.0164753	20	eqtl-a-ENSG00000100985	|| id:eqtl-a-ENSG00000100985	TRUE	reported	igd	2	1	TRUE	0.119793085381211	461.25366031691
34	rs149007767	T	C	T	C	-0.146875	0.0013	0.149708	0.165567	FALSE	FALSE	FALSE	ebi-a-GCST90018934	7	50370254	0.0122	258718	0.912	Uterine fibroids || id:ebi-a-GCST90018934	Uterine fibroids	Uterine fibroids || ||	TRUE	igd	1.05609e-18	50370254	30077	0.0166357	7	eqtl-a-ENSG00000100985	|| id:eqtl-a-ENSG00000100985	TRUE	reported	igd	2	1	TRUE	-0.0508442562885123	77.9495476745363
35	rs149110519	T	C	T	C	-0.164549	-0.0036	0.0526158	0.0331408	FALSE	FALSE	FALSE	ebi-a-GCST90018934	6	144385777	0.0313	258718	0.9081	Uterine fibroids || id:ebi-a-GCST90018934	Uterine fibroids	Uterine fibroids || ||	TRUE	igd	6.36971e-10	144385777	25735	0.0266217	6	eqtl-a-ENSG00000100985	|| id:eqtl-a-ENSG00000100985	TRUE	reported	igd	2	1	TRUE	-0.0385027811171892	38.2048874447945
36	rs3731827	C	T	C	T	0.0961105	-0.0071	0.418566	0.411723	FALSE	FALSE	FALSE	ebi-a-GCST90018934	2	85806068	0.0087	258718	0.4148	Uterine fibroids || id:ebi-a-GCST90018934	Uterine fibroids	Uterine fibroids || ||	TRUE	igd	1.41449e-15	85806068	31569	0.0120374	2	eqtl-a-ENSG00000100985	|| id:eqtl-a-ENSG00000100985	TRUE	reported	igd	2	1	TRUE	0.0448934936047233	63.7494274584317
37	rs4065321	T	C	T	C	0.0775781	0.0054	0.539612	0.473789	FALSE	FALSE	FALSE	ebi-a-GCST90018934	17	38143548	0.0087	258718	0.5331	Uterine fibroids || id:ebi-a-GCST90018934	Uterine fibroids	Uterine fibroids || ||	TRUE	igd	7.68776e-11	38143548	31683	0.0119232	17	eqtl-a-ENSG00000100985	|| id:eqtl-a-ENSG00000100985	TRUE	reported	igd	2	1	TRUE	0.0365306076178423	42.3343230968349
38	rs56388170	T	G	T	G	-0.139995	0.0067	0.289189	0.271727	FALSE	FALSE	FALSE	ebi-a-GCST90018934	7	28724374	0.0098	258718	0.493	Uterine fibroids || id:ebi-a-GCST90018934	Uterine fibroids	Uterine fibroids || ||	TRUE	igd	9.37562e-27	28724374	31355	0.0130743	7	eqtl-a-ENSG00000100985	|| id:eqtl-a-ENSG00000100985	TRUE	reported	igd	2	1	TRUE	-0.0603617604797885	114.653722012371
39	rs6073969	T	C	T	C	0.203758	0.0056	0.934435	0.881901	FALSE	FALSE	FALSE	ebi-a-GCST90018934	20	44582836	0.0123	258718	0.649101	Uterine fibroids || id:ebi-a-GCST90018934	Uterine fibroids	Uterine fibroids || ||	TRUE	igd	1.96925e-17	44582836	30401	0.0239843	20	eqtl-a-ENSG00000100985	|| id:eqtl-a-ENSG00000100985	TRUE	reported	igd	2	1	TRUE	0.0486679478866915	72.1730805687048
40	rs7613595	C	A	C	A	0.109595	-0.0062	0.23545	0.19477	FALSE	FALSE	FALSE	ebi-a-GCST90018934	3	16908518	0.0116	258718	0.5926	Uterine fibroids || id:ebi-a-GCST90018934	Uterine fibroids	Uterine fibroids || ||	TRUE	igd	4.89441e-15	16908518	31569	0.0139975	3	eqtl-a-ENSG00000100985	|| id:eqtl-a-ENSG00000100985	TRUE	reported	igd	2	1	TRUE	0.0440252996544055	61.3028308164003
41	rs11205880	G	A	G	A	-0.265751	0.0179	0.137287	0.106112	FALSE	FALSE	FALSE	ebi-a-GCST90018934	1	52148287	0.016	258718	0.2637	Uterine fibroids || id:ebi-a-GCST90018934	Uterine fibroids	Uterine fibroids || ||	TRUE	igd	3.63496e-54	52148287	28799	0.0171488	1	eqtl-a-ENSG00000116157	|| id:eqtl-a-ENSG00000116157	TRUE	reported	igd	2	1	TRUE	-0.0909419325823108	240.149863487375
42	rs113048903	A	G	A	G	-0.395867	-0.0529	0.0181346	0.0164955	FALSE	FALSE	FALSE	ebi-a-GCST90018934	1	52828539	0.0437	258718	0.226	Uterine fibroids || id:ebi-a-GCST90018934	Uterine fibroids	Uterine fibroids || ||	TRUE	igd	5.56416e-19	52828539	25285	0.0444784	1	eqtl-a-ENSG00000116157	|| id:eqtl-a-ENSG00000116157	TRUE	reported	igd	2	1	TRUE	-0.0558864553478899	79.2136978380412
43	rs114458006	T	C	T	C	-0.328679	-0.0383	0.0183095	0.0202014	FALSE	FALSE	FALSE	ebi-a-GCST90018934	1	53118066	0.0408	258718	0.3489	Uterine fibroids || id:ebi-a-GCST90018934	Uterine fibroids	Uterine fibroids || ||	TRUE	igd	1.18713e-13	53118066	21733	0.0443072	1	eqtl-a-ENSG00000116157	|| id:eqtl-a-ENSG00000116157	TRUE	reported	igd	2	1	TRUE	-0.0502583941582162	55.0294665404547
44	rs115076220	A	G	A	G	0.315272	-0.0222	0.0224637	0.0297047	FALSE	FALSE	FALSE	ebi-a-GCST90018934	1	53640300	0.0305	258718	0.4666	Uterine fibroids || id:ebi-a-GCST90018934	Uterine fibroids	Uterine fibroids || ||	TRUE	igd	3.64418e-15	53640300	28268	0.0400763	1	eqtl-a-ENSG00000116157	|| id:eqtl-a-ENSG00000116157	TRUE	reported	igd	2	1	TRUE	0.0467402139921833	61.8864492587511
45	rs115258625	A	G	A	G	-0.328792	0.0072	0.0300585	0.0218541	FALSE	FALSE	FALSE	ebi-a-GCST90018934	1	52368501	0.0351	258718	0.8374	Uterine fibroids || id:ebi-a-GCST90018934	Uterine fibroids	Uterine fibroids || ||	TRUE	igd	3.004e-21	52368501	28313	0.0347468	1	eqtl-a-ENSG00000116157	|| id:eqtl-a-ENSG00000116157	TRUE	reported	igd	2	1	TRUE	-0.0561491434208555	89.5391268351969
46	rs115535279	A	G	A	G	-0.296161	-0.0257	0.0245019	0.0311766	FALSE	FALSE	FALSE	ebi-a-GCST90018934	1	52379183	0.0309	258718	0.406	Uterine fibroids || id:ebi-a-GCST90018934	Uterine fibroids	Uterine fibroids || ||	TRUE	igd	1.26619e-14	52379183	21237	0.0384166	1	eqtl-a-ENSG00000116157	|| id:eqtl-a-ENSG00000116157	TRUE	reported	igd	2	1	TRUE	-0.0528294288421325	59.431663211545
47	rs116742039	C	A	C	A	0.297582	-0.0017	0.0137139	0.0148717	FALSE	FALSE	FALSE	ebi-a-GCST90018934	1	52367984	0.0639	258718	0.9786	Uterine fibroids || id:ebi-a-GCST90018934	Uterine fibroids	Uterine fibroids || ||	TRUE	igd	5.8217e-09	52367984	7773	0.0511143	1	eqtl-a-ENSG00000116157	|| id:eqtl-a-ENSG00000116157	TRUE	reported	igd	2	1	TRUE	0.0658992882204618	33.8944414361711
48	rs12403721	C	A	C	A	0.486388	-0.0194	0.0339372	0.0307927	FALSE	FALSE	FALSE	ebi-a-GCST90018934	1	53144105	0.0438	258718	0.658701	Uterine fibroids || id:ebi-a-GCST90018934	Uterine fibroids	Uterine fibroids || ||	TRUE	igd	2.70458e-50	53144105	25996	0.0326144	1	eqtl-a-ENSG00000116157	|| id:eqtl-a-ENSG00000116157	TRUE	reported	igd	2	1	TRUE	0.0921057788864095	222.406213707631
49	rs139016450	C	T	C	T	0.355587	0.0019	0.022298	0.02072	FALSE	FALSE	FALSE	ebi-a-GCST90018934	1	53458445	0.0561	258718	0.973	Uterine fibroids || id:ebi-a-GCST90018934	Uterine fibroids	Uterine fibroids || ||	TRUE	igd	9.10332e-19	53458445	26198	0.0401983	1	eqtl-a-ENSG00000116157	|| id:eqtl-a-ENSG00000116157	TRUE	reported	igd	2	1	TRUE	0.0545723977729012	78.2485639938295
50	rs1416093	C	T	C	T	-0.676572	0.0037	0.731538	0.7576	FALSE	FALSE	FALSE	ebi-a-GCST90018934	1	53067034	0.0104	258718	0.7219	Uterine fibroids || id:ebi-a-GCST90018934	Uterine fibroids	Uterine fibroids || ||	TRUE	igd	1e-200	53067034	31684	0.0121632	1	eqtl-a-ENSG00000116157	|| id:eqtl-a-ENSG00000116157	TRUE	reported	igd	2	1	TRUE	-0.298281160139112	3094.08574659298
51	rs145975588	T	C	T	C	-0.232747	0.0035	0.021365	0.011632	FALSE	FALSE	FALSE	ebi-a-GCST90018934	1	53141582	0.0551	258718	0.9499	Uterine fibroids || id:ebi-a-GCST90018934	Uterine fibroids	Uterine fibroids || ||	TRUE	igd	1.50491e-08	53141582	23844	0.0411141	1	eqtl-a-ENSG00000116157	|| id:eqtl-a-ENSG00000116157	TRUE	reported	igd	2	1	TRUE	-0.0366378754748828	32.0469430028641
52	rs147527608	A	G	A	G	-0.289748	-0.0301	0.0370982	0.0183048	FALSE	FALSE	FALSE	ebi-a-GCST90018934	1	53050151	0.0348	258718	0.3874	Uterine fibroids || id:ebi-a-GCST90018934	Uterine fibroids	Uterine fibroids || ||	TRUE	igd	2.73149e-20	53050151	3329	0.0313957	1	eqtl-a-ENSG00000116157	|| id:eqtl-a-ENSG00000116157	TRUE	reported	igd	2	1	TRUE	-0.157991882076839	85.1727270602982
53	rs150786879	G	T	G	T	-0.24131	0.0091	0.024579	0.0372803	FALSE	FALSE	FALSE	ebi-a-GCST90018934	1	53501630	0.0309	258718	0.7669	Uterine fibroids || id:ebi-a-GCST90018934	Uterine fibroids	Uterine fibroids || ||	TRUE	igd	3.24489e-10	53501630	21939	0.0383848	1	eqtl-a-ENSG00000116157	|| id:eqtl-a-ENSG00000116157	TRUE	reported	igd	2	1	TRUE	-0.0424069035629433	39.5213776614093
54	rs17107372	T	C	T	C	0.226144	-0.0508	0.0273339	0.0306341	FALSE	FALSE	FALSE	ebi-a-GCST90018934	1	53201844	0.0328	258718	0.1217	Uterine fibroids || id:ebi-a-GCST90018934	Uterine fibroids	Uterine fibroids || ||	TRUE	igd	5.51163e-10	53201844	25727	0.0364519	1	eqtl-a-ENSG00000116157	|| id:eqtl-a-ENSG00000116157	TRUE	reported	igd	2	1	TRUE	0.0386511630002142	38.4883948129643
55	rs190523815	T	C	T	C	0.227924	0.002	0.0234075	0.0173196	FALSE	FALSE	FALSE	ebi-a-GCST90018934	1	53717598	0.0469	258718	0.9658	Uterine fibroids || id:ebi-a-GCST90018934	Uterine fibroids	Uterine fibroids || ||	TRUE	igd	6.75927e-09	53717598	27995	0.0393182	1	eqtl-a-ENSG00000116157	|| id:eqtl-a-ENSG00000116157	TRUE	reported	igd	2	1	TRUE	0.0346267068976224	33.604145861886
56	rs2795000	T	C	T	C	0.411995	0.008	0.0943627	0.118575	FALSE	FALSE	FALSE	ebi-a-GCST90018934	1	52381264	0.0167	258718	0.6298	Uterine fibroids || id:ebi-a-GCST90018934	Uterine fibroids	Uterine fibroids || ||	TRUE	igd	1.02683e-93	52381264	31240	0.020062	1	eqtl-a-ENSG00000116157	|| id:eqtl-a-ENSG00000116157	TRUE	reported	igd	2	1	TRUE	0.115415492647146	421.730915551979
57	rs35364355	A	G	A	G	0.328457	-0.0165	0.0654163	0.072352	FALSE	FALSE	FALSE	ebi-a-GCST90018934	1	53416721	0.022	258718	0.4525	Uterine fibroids || id:ebi-a-GCST90018934	Uterine fibroids	Uterine fibroids || ||	TRUE	igd	6.16311e-43	53416721	28135	0.0239116	1	eqtl-a-ENSG00000116157	|| id:eqtl-a-ENSG00000116157	TRUE	reported	igd	2	1	TRUE	0.0816225827286782	188.686039852295
58	rs6686632	C	T	C	T	0.353983	-0.0211	0.074432	0.0746441	FALSE	FALSE	FALSE	ebi-a-GCST90018934	1	52583611	0.0205	258718	0.3048	Uterine fibroids || id:ebi-a-GCST90018934	Uterine fibroids	Uterine fibroids || ||	TRUE	igd	7.20112e-56	52583611	30165	0.0224791	1	eqtl-a-ENSG00000116157	|| id:eqtl-a-ENSG00000116157	TRUE	reported	igd	2	1	TRUE	0.0903001180232126	247.974471034626
59	rs6700000	T	A	T	A	0.711669	0.0156	0.177637	0.188202	FALSE	TRUE	FALSE	ebi-a-GCST90018934	1	52864264	0.0192	258718	0.4149	Uterine fibroids || id:ebi-a-GCST90018934	Uterine fibroids	Uterine fibroids || ||	TRUE	igd	1e-200	52864264	30264	0.0143738	1	eqtl-a-ENSG00000116157	|| id:eqtl-a-ENSG00000116157	TRUE	reported	igd	2	1	TRUE	0.273743399853552	2451.39277468659
60	rs72666819	G	C	G	C	0.531196	-0.005	0.0201474	0.0122403	FALSE	TRUE	FALSE	ebi-a-GCST90018934	1	52822367	0.0494	258718	0.92	Uterine fibroids || id:ebi-a-GCST90018934	Uterine fibroids	Uterine fibroids || ||	TRUE	igd	1.85055e-36	52822367	18104	0.0421233	1	eqtl-a-ENSG00000116157	|| id:eqtl-a-ENSG00000116157	TRUE	reported	igd	2	1	TRUE	0.0933189483685018	159.024785302352
61	rs78194055	G	A	G	A	-0.263205	0.0057	0.0187301	0.01747	FALSE	FALSE	FALSE	ebi-a-GCST90018934	1	53490739	0.0422	258718	0.8928	Uterine fibroids || id:ebi-a-GCST90018934	Uterine fibroids	Uterine fibroids || ||	TRUE	igd	1.93468e-09	53490739	28967	0.0438456	1	eqtl-a-ENSG00000116157	|| id:eqtl-a-ENSG00000116157	TRUE	reported	igd	2	1	TRUE	-0.0352501818377057	36.0359715408166
62	rs12365482	T	A	T	A	-0.082199	0.0124	0.27812	0.250892	FALSE	TRUE	FALSE	ebi-a-GCST90018934	11	16612936	0.0107	258718	0.2427	Uterine fibroids || id:ebi-a-GCST90018934	Uterine fibroids	Uterine fibroids || ||	TRUE	igd	5.76235e-10	16612936	30820	0.013265	11	eqtl-a-ENSG00000145335	|| id:eqtl-a-ENSG00000145335	TRUE	reported	igd	2	1	TRUE	-0.0352765950556206	38.3988802071604
63	rs12974711	C	T	C	T	0.151772	0.0383	0.0629954	0.085267	FALSE	FALSE	FALSE	ebi-a-GCST90018934	19	11297258	0.0267	258718	0.1513	Uterine fibroids || id:ebi-a-GCST90018934	Uterine fibroids	Uterine fibroids || ||	TRUE	igd	5.51163e-10	11297258	30820	0.024464	19	eqtl-a-ENSG00000145335	|| id:eqtl-a-ENSG00000145335	TRUE	reported	igd	2	1	TRUE	0.0353175801981038	38.4882689038733
64	rs13125108	G	T	G	T	-0.10628	-0.0069	0.483317	0.447428	FALSE	FALSE	FALSE	ebi-a-GCST90018934	4	90545213	0.0089	258718	0.4371	Uterine fibroids || id:ebi-a-GCST90018934	Uterine fibroids	Uterine fibroids || ||	TRUE	igd	3.58757e-19	90545213	30850	0.0118765	4	eqtl-a-ENSG00000145335	|| id:eqtl-a-ENSG00000145335	TRUE	reported	igd	2	1	TRUE	-0.0508846263652887	80.080383689043
65	rs17803780	C	T	C	T	-0.0922438	-0.0031	0.207033	0.272838	FALSE	FALSE	FALSE	ebi-a-GCST90018934	9	4849647	0.0095	258718	0.7424	Uterine fibroids || id:ebi-a-GCST90018934	Uterine fibroids	Uterine fibroids || ||	TRUE	igd	3.20339e-10	4849647	30820	0.0146686	9	eqtl-a-ENSG00000145335	|| id:eqtl-a-ENSG00000145335	TRUE	reported	igd	2	1	TRUE	-0.0357987473727245	39.5454971043014
66	rs1841625	G	A	G	A	-0.082796	6e-04	0.455571	0.40365	FALSE	FALSE	FALSE	ebi-a-GCST90018934	4	91287477	0.0087	258718	0.9491	Uterine fibroids || id:ebi-a-GCST90018934	Uterine fibroids	Uterine fibroids || ||	TRUE	igd	3.92103e-12	91287477	30818	0.0119304	4	eqtl-a-ENSG00000145335	|| id:eqtl-a-ENSG00000145335	TRUE	reported	igd	2	1	TRUE	-0.0395027293130702	48.1624645141692
67	rs2245801	C	T	C	T	-0.396723	0.022	0.803166	0.83484	FALSE	FALSE	FALSE	ebi-a-GCST90018934	4	90757840	0.0123	258718	0.0747705	Uterine fibroids || id:ebi-a-GCST90018934	Uterine fibroids	Uterine fibroids || ||	TRUE	igd	8.95365e-163	90757840	30734	0.0145918	4	eqtl-a-ENSG00000145335	|| id:eqtl-a-ENSG00000145335	TRUE	reported	igd	2	1	TRUE	-0.153257563728672	739.191598151709
68	rs35033748	C	T	C	T	-0.0915666	0.0076	0.215702	0.232011	FALSE	FALSE	FALSE	ebi-a-GCST90018934	17	27179590	0.0099	258718	0.4435	Uterine fibroids || id:ebi-a-GCST90018934	Uterine fibroids	Uterine fibroids || ||	TRUE	igd	2.34277e-10	27179590	26575	0.0144497	17	eqtl-a-ENSG00000145335	|| id:eqtl-a-ENSG00000145335	TRUE	reported	igd	2	1	TRUE	-0.0388445472182795	40.1565612927638
69	rs35474064	G	A	G	A	-0.178641	7e-04	0.604042	0.660809	FALSE	FALSE	FALSE	ebi-a-GCST90018934	4	90996192	0.0097	258718	0.9464	Uterine fibroids || id:ebi-a-GCST90018934	Uterine fibroids	Uterine fibroids || ||	TRUE	igd	1.64475e-49	90996192	30820	0.0120766	4	eqtl-a-ENSG00000145335	|| id:eqtl-a-ENSG00000145335	TRUE	reported	igd	2	1	TRUE	-0.0839649241943929	218.812898270899
70	rs628751	A	C	A	C	-0.0722951	-0.0164	0.505619	0.441028	FALSE	FALSE	FALSE	ebi-a-GCST90018934	6	139838419	0.0091	258718	0.0699294	Uterine fibroids || id:ebi-a-GCST90018934	Uterine fibroids	Uterine fibroids || ||	TRUE	igd	1.1944e-09	139838419	30935	0.0118887	6	eqtl-a-ENSG00000145335	|| id:eqtl-a-ENSG00000145335	TRUE	reported	igd	2	1	TRUE	-0.0345544546238133	36.9784743529489
71	rs72659409	T	C	T	C	-0.225883	0.0064	0.0418783	0.0971893	FALSE	FALSE	FALSE	ebi-a-GCST90018934	4	90840246	0.0134	258718	0.6334	Uterine fibroids || id:ebi-a-GCST90018934	Uterine fibroids	Uterine fibroids || ||	TRUE	igd	2.57632e-14	90840246	29924	0.0296517	4	eqtl-a-ENSG00000145335	|| id:eqtl-a-ENSG00000145335	TRUE	reported	igd	2	1	TRUE	-0.0439964771255169	58.0320482191121
72	rs8073060	A	T	A	T	-0.108809	-9e-04	0.305723	0.243086	FALSE	TRUE	FALSE	ebi-a-GCST90018934	17	33875262	0.0104	258718	0.9331	Uterine fibroids || id:ebi-a-GCST90018934	Uterine fibroids	Uterine fibroids || ||	TRUE	igd	3.0669e-17	33875262	30436	0.0128861	17	eqtl-a-ENSG00000145335	|| id:eqtl-a-ENSG00000145335	TRUE	reported	igd	2	1	TRUE	-0.0483454575566907	71.2995261178713
73	rs8887	C	T	C	T	-0.0770909	-0.0242	0.539821	0.499204	FALSE	FALSE	FALSE	ebi-a-GCST90018934	19	4502201	0.0088	258718	0.00621098	Uterine fibroids || id:ebi-a-GCST90018934	Uterine fibroids	Uterine fibroids || ||	TRUE	igd	1.0116e-10	4502201	26650	0.0119238	19	eqtl-a-ENSG00000145335	|| id:eqtl-a-ENSG00000145335	TRUE	reported	igd	2	1	TRUE	-0.0395745306427691	41.8000562230012
74	rs10774624	A	G	A	G	0.10788	0.0138	0.538565	0.538303	FALSE	FALSE	FALSE	ebi-a-GCST90018934	12	111833788	0.011	258718	0.2096	Uterine fibroids || id:ebi-a-GCST90018934	Uterine fibroids	Uterine fibroids || ||	TRUE	igd	1.28086e-19	111833788	27875	0.0119045	12	eqtl-a-ENSG00000135046	|| id:eqtl-a-ENSG00000135046	TRUE	reported	igd	2	1	TRUE	0.0541999745246332	82.1220074149792
75	rs11065979	T	C	T	C	-0.101019	-0.0157	0.418831	0.421975	FALSE	FALSE	FALSE	ebi-a-GCST90018934	12	112059557	0.011	258718	0.1548	Uterine fibroids || id:ebi-a-GCST90018934	Uterine fibroids	Uterine fibroids || ||	TRUE	igd	4.66659e-17	112059557	28204	0.0120335	12	eqtl-a-ENSG00000135046	|| id:eqtl-a-ENSG00000135046	TRUE	reported	igd	2	1	TRUE	-0.0499262795873724	70.4729100907202
76	rs11066301	G	A	G	A	-0.0886383	-0.013	0.400736	0.417414	FALSE	FALSE	FALSE	ebi-a-GCST90018934	12	112871372	0.011	258718	0.2396	Uterine fibroids || id:ebi-a-GCST90018934	Uterine fibroids	Uterine fibroids || ||	TRUE	igd	2.63209e-13	112871372	30971	0.0121223	12	eqtl-a-ENSG00000135046	|| id:eqtl-a-ENSG00000135046	TRUE	reported	igd	2	1	TRUE	-0.0415143493895939	53.4653951501735
77	rs112369164	G	A	G	A	-0.229264	-0.0165	0.0516277	0.0689744	FALSE	FALSE	FALSE	ebi-a-GCST90018934	9	76260504	0.0206	258718	0.4233	Uterine fibroids || id:ebi-a-GCST90018934	Uterine fibroids	Uterine fibroids || ||	TRUE	igd	1.27644e-17	76260504	26855	0.0268283	9	eqtl-a-ENSG00000135046	|| id:eqtl-a-ENSG00000135046	TRUE	reported	igd	2	1	TRUE	-0.0520782725487245	73.0273300189109
78	rs1375493	A	G	A	G	0.100227	-1e-04	0.565077	0.526098	FALSE	FALSE	FALSE	ebi-a-GCST90018934	2	182323766	0.0087	258718	0.9893	Uterine fibroids || id:ebi-a-GCST90018934	Uterine fibroids	Uterine fibroids || ||	TRUE	igd	5.80096e-17	182323766	31355	0.0119759	2	eqtl-a-ENSG00000135046	|| id:eqtl-a-ENSG00000135046	TRUE	reported	igd	2	1	TRUE	0.0472120070549236	70.0411294282843
79	rs140651083	A	G	A	G	-0.23367	-0.001	0.0963564	0.103711	FALSE	FALSE	FALSE	ebi-a-GCST90018934	9	75210652	0.0179	258718	0.954	Uterine fibroids || id:ebi-a-GCST90018934	Uterine fibroids	Uterine fibroids || ||	TRUE	igd	2.56212e-31	75210652	31346	0.0200739	9	eqtl-a-ENSG00000135046	|| id:eqtl-a-ENSG00000135046	TRUE	reported	igd	2	1	TRUE	-0.0656080730858051	135.500970082955
80	rs17696736	G	A	G	A	-0.0887931	-0.0144	0.408694	0.419696	FALSE	FALSE	FALSE	ebi-a-GCST90018934	12	112486818	0.011	258718	0.1916	Uterine fibroids || id:ebi-a-GCST90018934	Uterine fibroids	Uterine fibroids || ||	TRUE	igd	2.01187e-13	112486818	30971	0.012084	12	eqtl-a-ENSG00000135046	|| id:eqtl-a-ENSG00000135046	TRUE	reported	igd	2	1	TRUE	-0.0417183050094775	53.9929434678452
81	rs1935316	T	C	T	C	0.220667	-0.0106	0.670206	0.608886	FALSE	FALSE	FALSE	ebi-a-GCST90018934	9	75732302	0.009	258718	0.2421	Uterine fibroids || id:ebi-a-GCST90018934	Uterine fibroids	Uterine fibroids || ||	TRUE	igd	1.6819e-69	75732302	31470	0.0125226	9	eqtl-a-ENSG00000135046	|| id:eqtl-a-ENSG00000135046	TRUE	reported	igd	2	1	TRUE	0.0988498619896222	310.517273788842
82	rs55793580	T	C	T	C	-0.14543	0.014	0.169838	0.179411	FALSE	FALSE	FALSE	ebi-a-GCST90018934	9	127009395	0.0109	258718	0.1971	Uterine fibroids || id:ebi-a-GCST90018934	Uterine fibroids	Uterine fibroids || ||	TRUE	igd	3.49382e-20	127009395	31355	0.0158033	9	eqtl-a-ENSG00000135046	|| id:eqtl-a-ENSG00000135046	TRUE	reported	igd	2	1	TRUE	-0.0519016222539628	84.6861596900947
83	rs639446	G	C	G	C	0.562699	0.0108	0.744848	0.670434	FALSE	TRUE	FALSE	ebi-a-GCST90018934	9	76059956	0.0091	258718	0.236	Uterine fibroids || id:ebi-a-GCST90018934	Uterine fibroids	Uterine fibroids || ||	TRUE	igd	1e-200	76059956	31353	0.0128046	9	eqtl-a-ENSG00000135046	|| id:eqtl-a-ENSG00000135046	TRUE	reported	igd	2	1	TRUE	0.240881982689764	1931.16887994485
84	rs72729149	A	G	A	G	0.184501	0.0017	0.0511563	0.0413071	FALSE	FALSE	FALSE	ebi-a-GCST90018934	9	75005747	0.0228	258718	0.9402	Uterine fibroids || id:ebi-a-GCST90018934	Uterine fibroids	Uterine fibroids || ||	TRUE	igd	7.86502e-12	75005747	29941	0.0269699	9	eqtl-a-ENSG00000135046	|| id:eqtl-a-ENSG00000135046	TRUE	reported	igd	2	1	TRUE	0.039505864856689	46.7992374223995
85	rs77906768	G	A	G	A	0.138616	-0.0251	0.0833562	0.0887388	FALSE	FALSE	FALSE	ebi-a-GCST90018934	9	76713942	0.0195	258718	0.198	Uterine fibroids || id:ebi-a-GCST90018934	Uterine fibroids	Uterine fibroids || ||	TRUE	igd	1.13941e-10	76713942	30324	0.0214999	9	eqtl-a-ENSG00000135046	|| id:eqtl-a-ENSG00000135046	TRUE	reported	igd	2	1	TRUE	0.0369998977722855	41.5674942040225
86	rs7847850	A	T	A	T	-0.310956	-0.0186	0.0755294	0.0806163	FALSE	TRUE	FALSE	ebi-a-GCST90018934	9	75570125	0.0197	258718	0.3465	Uterine fibroids || id:ebi-a-GCST90018934	Uterine fibroids	Uterine fibroids || ||	TRUE	igd	6.33432e-44	75570125	31354	0.0223711	9	eqtl-a-ENSG00000135046	|| id:eqtl-a-ENSG00000135046	TRUE	reported	igd	2	1	TRUE	-0.0782609129953615	193.207154285413
87	rs7867580	G	A	G	A	0.589756	0.016	0.741103	0.701302	FALSE	FALSE	FALSE	ebi-a-GCST90018934	9	75852207	0.0093	258718	0.0834891	Uterine fibroids || id:ebi-a-GCST90018934	Uterine fibroids	Uterine fibroids || ||	TRUE	igd	1e-200	75852207	31470	0.0126483	9	eqtl-a-ENSG00000135046	|| id:eqtl-a-ENSG00000135046	TRUE	reported	igd	2	1	TRUE	0.254213512944427	2174.10452585415
88	rs10836545	G	A	G	A	0.191357	-0.027	0.0926378	0.152173	FALSE	FALSE	FALSE	ebi-a-GCST90018934	11	36407403	0.0113	258718	0.0165402	Uterine fibroids || id:ebi-a-GCST90018934	Uterine fibroids	Uterine fibroids || ||	TRUE	igd	8.74782e-21	36407403	31684	0.0204653	11	eqtl-a-ENSG00000135362	|| id:eqtl-a-ENSG00000135362	TRUE	reported	igd	2	1	TRUE	0.0524591848535752	87.4283891650589
89	rs10836576	G	A	G	A	0.186967	0.0035	0.218328	0.208604	FALSE	FALSE	FALSE	ebi-a-GCST90018934	11	36633302	0.0106	258718	0.7382	Uterine fibroids || id:ebi-a-GCST90018934	Uterine fibroids	Uterine fibroids || ||	TRUE	igd	5.9197e-39	36633302	31684	0.0143209	11	eqtl-a-ENSG00000135362	|| id:eqtl-a-ENSG00000135362	TRUE	reported	igd	2	1	TRUE	0.0731515018167229	170.446973749174
90	rs11033559	A	G	A	G	0.145652	0.0032	0.352495	0.424099	FALSE	FALSE	FALSE	ebi-a-GCST90018934	11	36356259	0.0093	258718	0.7326	Uterine fibroids || id:ebi-a-GCST90018934	Uterine fibroids	Uterine fibroids || ||	TRUE	igd	7.19615e-32	36356259	31569	0.0123975	11	eqtl-a-ENSG00000135362	|| id:eqtl-a-ENSG00000135362	TRUE	reported	igd	2	1	TRUE	0.0659809053622599	138.027197760088
91	rs1354034	C	T	C	T	-0.0802559	-0.0024	0.618137	0.611145	FALSE	FALSE	FALSE	ebi-a-GCST90018934	3	56849749	0.0088	258718	0.7888	Uterine fibroids || id:ebi-a-GCST90018934	Uterine fibroids	Uterine fibroids || ||	TRUE	igd	5.33703e-11	56849749	31684	0.0122317	3	eqtl-a-ENSG00000135362	|| id:eqtl-a-ENSG00000135362	TRUE	reported	igd	2	1	TRUE	-0.0368374013682313	43.0507078879801
92	rs142842719	A	G	A	G	-0.235459	-0.0021	0.0333703	0.0503608	FALSE	FALSE	FALSE	ebi-a-GCST90018934	11	36849894	0.0183	258718	0.9098	Uterine fibroids || id:ebi-a-GCST90018934	Uterine fibroids	Uterine fibroids || ||	TRUE	igd	1.09496e-12	36849894	31236	0.0330793	11	eqtl-a-ENSG00000135362	|| id:eqtl-a-ENSG00000135362	TRUE	reported	igd	2	1	TRUE	-0.0402432662537098	50.6661575134812
93	rs4256159	T	C	T	C	-0.09913	-0.0115	0.135199	0.150276	FALSE	FALSE	FALSE	ebi-a-GCST90018934	3	18767404	0.0119	258718	0.3358	Uterine fibroids || id:ebi-a-GCST90018934	Uterine fibroids	Uterine fibroids || ||	TRUE	igd	1.1855e-08	18767404	31684	0.017386	3	eqtl-a-ENSG00000135362	|| id:eqtl-a-ENSG00000135362	TRUE	reported	igd	2	1	TRUE	-0.032016690010303	32.5095427975313
94	rs56403503	A	G	A	G	-0.919626	-0.0021	0.0284593	0.0345059	FALSE	FALSE	FALSE	ebi-a-GCST90018934	11	36431969	0.0231	258718	0.9278	Uterine fibroids || id:ebi-a-GCST90018934	Uterine fibroids	Uterine fibroids || ||	TRUE	igd	1.27057e-152	36431969	31200	0.0349463	11	eqtl-a-ENSG00000135362	|| id:eqtl-a-ENSG00000135362	TRUE	reported	igd	2	1	TRUE	-0.147359918599031	692.50048345845
95	rs75591689	G	A	G	A	0.238038	0.0034	0.0192489	0.0201742	FALSE	FALSE	FALSE	ebi-a-GCST90018934	11	36427627	0.0457	258718	0.9407	Uterine fibroids || id:ebi-a-GCST90018934	Uterine fibroids	Uterine fibroids || ||	TRUE	igd	3.77642e-08	36427627	22011	0.043271	11	eqtl-a-ENSG00000135362	|| id:eqtl-a-ENSG00000135362	TRUE	reported	igd	2	1	TRUE	0.0370553428679553	30.2620762668372
96	rs429294	T	C	T	C	0.135506	-3e-04	0.369908	0.375297	FALSE	FALSE	FALSE	ebi-a-GCST90018934	19	16426889	0.0155	258718	0.9823	Uterine fibroids || id:ebi-a-GCST90018934	Uterine fibroids	Uterine fibroids || ||	TRUE	igd	2.48313e-28	16426889	30838	0.0122752	19	eqtl-a-ENSG00000127528	|| id:eqtl-a-ENSG00000127528	TRUE	reported	igd	2	1	TRUE	0.0627399957980111	121.859641864993
97	rs7640745	T	C	T	C	0.182639	0.0111	0.292967	0.34012	FALSE	FALSE	FALSE	ebi-a-GCST90018934	3	195319711	0.0093	258718	0.2336	Uterine fibroids || id:ebi-a-GCST90018934	Uterine fibroids	Uterine fibroids || ||	TRUE	igd	6.35624e-45	195319711	19841	0.0129865	3	eqtl-a-ENSG00000189058	|| id:eqtl-a-ENSG00000189058	TRUE	reported	igd	2	1	TRUE	0.0993544526292943	197.789303665598
98	rs11207327	A	G	A	G	0.117423	-0.0159	0.180616	0.169543	FALSE	FALSE	FALSE	ebi-a-GCST90018934	1	59371517	0.0116	258718	0.1706	Uterine fibroids || id:ebi-a-GCST90018934	Uterine fibroids	Uterine fibroids || ||	TRUE	igd	2.84446e-14	59371517	31470	0.0154396	1	eqtl-a-ENSG00000177606	|| id:eqtl-a-ENSG00000177606	TRUE	reported	igd	2	1	TRUE	0.0428335222202061	57.8407950936874
99	rs149007767	T	C	T	C	-0.137274	0.0013	0.149708	0.165567	FALSE	FALSE	FALSE	ebi-a-GCST90018934	7	50370254	0.0122	258718	0.912	Uterine fibroids || id:ebi-a-GCST90018934	Uterine fibroids	Uterine fibroids || ||	TRUE	igd	1.59735e-16	50370254	29863	0.0166415	7	eqtl-a-ENSG00000177606	|| id:eqtl-a-ENSG00000177606	TRUE	reported	igd	2	1	TRUE	-0.0476814435274479	68.0442824588573
100	rs2716140	C	A	C	A	-0.335665	0.0094	0.397873	0.352389	FALSE	FALSE	FALSE	ebi-a-GCST90018934	1	59472397	0.0093	258718	0.3134	Uterine fibroids || id:ebi-a-GCST90018934	Uterine fibroids	Uterine fibroids || ||	TRUE	igd	3.45144e-177	59472397	31470	0.0118271	1	eqtl-a-ENSG00000177606	|| id:eqtl-a-ENSG00000177606	TRUE	reported	igd	2	1	TRUE	-0.157981008445873	805.48152046887
101	rs2760480	C	T	C	T	-0.0789739	0.0072	0.594949	0.578458	FALSE	FALSE	FALSE	ebi-a-GCST90018934	1	59203121	0.0086	258718	0.4029	Uterine fibroids || id:ebi-a-GCST90018934	Uterine fibroids	Uterine fibroids || ||	TRUE	igd	6.87385e-11	59203121	31470	0.0121059	1	eqtl-a-ENSG00000177606	|| id:eqtl-a-ENSG00000177606	TRUE	reported	igd	2	1	TRUE	-0.036750094650262	42.5571961159249
102	rs4578243	T	C	T	C	-0.189597	-0.0131	0.818839	0.797787	FALSE	FALSE	FALSE	ebi-a-GCST90018934	1	60140439	0.0106	258718	0.216	Uterine fibroids || id:ebi-a-GCST90018934	Uterine fibroids	Uterine fibroids || ||	TRUE	igd	5.86949e-35	60140439	31470	0.0153704	1	eqtl-a-ENSG00000177606	|| id:eqtl-a-ENSG00000177606	TRUE	reported	igd	2	1	TRUE	-0.069368815517376	152.157226324084
103	rs56388170	T	G	T	G	-0.0790103	0.0067	0.289189	0.271727	FALSE	FALSE	FALSE	ebi-a-GCST90018934	7	28724374	0.0098	258718	0.493	Uterine fibroids || id:ebi-a-GCST90018934	Uterine fibroids	Uterine fibroids || ||	TRUE	igd	1.6744e-09	28724374	31141	0.0131105	7	eqtl-a-ENSG00000177606	|| id:eqtl-a-ENSG00000177606	TRUE	reported	igd	2	1	TRUE	-0.0341317853543805	36.3185843448099
104	rs61788352	C	G	C	G	-0.106443	-0.0198	0.220112	0.25665	FALSE	TRUE	FALSE	ebi-a-GCST90018934	1	59843096	0.0096	258718	0.0391399	Uterine fibroids || id:ebi-a-GCST90018934	Uterine fibroids	Uterine fibroids || ||	TRUE	igd	1.13292e-13	59843096	31352	0.0143371	1	eqtl-a-ENSG00000177606	|| id:eqtl-a-ENSG00000177606	TRUE	reported	igd	2	1	TRUE	-0.041894360082197	55.1203014028045
105	rs653178	T	C	T	C	0.0650916	0.0187	0.539991	0.536798	FALSE	FALSE	FALSE	ebi-a-GCST90018934	12	112007756	0.0109	258718	0.0867401	Uterine fibroids || id:ebi-a-GCST90018934	Uterine fibroids	Uterine fibroids || ||	TRUE	igd	4.85881e-08	112007756	28204	0.0119292	12	eqtl-a-ENSG00000177606	|| id:eqtl-a-ENSG00000177606	TRUE	reported	igd	2	1	TRUE	0.0324746551490865	29.773319247882
106	rs67430108	A	G	A	G	0.131952	0.0099	0.0857947	0.0923937	FALSE	FALSE	FALSE	ebi-a-GCST90018934	1	59707625	0.0192	258718	0.6078	Uterine fibroids || id:ebi-a-GCST90018934	Uterine fibroids	Uterine fibroids || ||	TRUE	igd	5.05464e-10	59707625	31168	0.0212226	1	eqtl-a-ENSG00000177606	|| id:eqtl-a-ENSG00000177606	TRUE	reported	igd	2	1	TRUE	0.0351971644963496	38.6575901345646
107	rs79231824	A	C	A	C	0.131569	0.0116	0.0913527	0.0781788	FALSE	FALSE	FALSE	ebi-a-GCST90018934	1	59912537	0.0175	258718	0.5085	Uterine fibroids || id:ebi-a-GCST90018934	Uterine fibroids	Uterine fibroids || ||	TRUE	igd	1.7942e-10	59912537	29863	0.0206282	1	eqtl-a-ENSG00000177606	|| id:eqtl-a-ENSG00000177606	TRUE	reported	igd	2	1	TRUE	0.0368845460846194	40.6803312619004
108	rs10822145	T	C	T	C	0.070237	0.0056	0.480234	0.481392	FALSE	FALSE	FALSE	ebi-a-GCST90018934	10	64934548	0.0085	258718	0.510199	Uterine fibroids || id:ebi-a-GCST90018934	Uterine fibroids	Uterine fibroids || ||	TRUE	igd	3.56952e-09	64934548	31569	0.0118981	10	eqtl-a-ENSG00000107438	|| id:eqtl-a-ENSG00000107438	TRUE	reported	igd	2	1	TRUE	0.0332071878915403	34.8479052713469
109	rs113422568	A	G	A	G	-0.100169	0.0065	0.28197	0.269607	FALSE	FALSE	FALSE	ebi-a-GCST90018934	10	104337938	0.0103	258718	0.5287	Uterine fibroids || id:ebi-a-GCST90018934	Uterine fibroids	Uterine fibroids || ||	TRUE	igd	3.23892e-14	104337938	27738	0.0132004	10	eqtl-a-ENSG00000107438	|| id:eqtl-a-ENSG00000107438	TRUE	reported	igd	2	1	TRUE	-0.0455170366523467	57.5827621546052
110	rs11572080	T	C	T	C	0.2247	0.0117	0.0959651	0.118067	FALSE	FALSE	FALSE	ebi-a-GCST90018934	10	96827030	0.0169	258718	0.4887	Uterine fibroids || id:ebi-a-GCST90018934	Uterine fibroids	Uterine fibroids || ||	TRUE	igd	5.78229e-29	96827030	31569	0.020118	10	eqtl-a-ENSG00000107438	|| id:eqtl-a-ENSG00000107438	TRUE	reported	igd	2	1	TRUE	0.0627400941156985	124.748846108586
111	rs11602954	A	G	A	G	0.144431	0.047	0.211758	0.245076	FALSE	FALSE	FALSE	ebi-a-GCST90018934	11	202856	0.0124	258718	0.000156498	Uterine fibroids || id:ebi-a-GCST90018934	Uterine fibroids	Uterine fibroids || ||	TRUE	igd	2.54742e-23	202856	26110	0.014517	11	eqtl-a-ENSG00000107438	|| id:eqtl-a-ENSG00000107438	TRUE	reported	igd	2	1	TRUE	0.0614575178064499	98.9844747132138
112	rs116338139	A	G	A	G	-0.176688	-0.0123	0.0351464	0.0324711	FALSE	FALSE	FALSE	ebi-a-GCST90018934	10	96400057	0.0317	258718	0.698601	Uterine fibroids || id:ebi-a-GCST90018934	Uterine fibroids	Uterine fibroids || ||	TRUE	igd	4.43476e-08	96400057	31237	0.0322859	10	eqtl-a-ENSG00000107438	|| id:eqtl-a-ENSG00000107438	TRUE	reported	igd	2	1	TRUE	-0.0309503306018281	29.9494130223646
113	rs1354034	C	T	C	T	0.313723	-0.0024	0.618137	0.611145	FALSE	FALSE	FALSE	ebi-a-GCST90018934	3	56849749	0.0088	258718	0.7888	Uterine fibroids || id:ebi-a-GCST90018934	Uterine fibroids	Uterine fibroids || ||	TRUE	igd	1.34896e-151	56849749	31684	0.0119624	3	eqtl-a-ENSG00000107438	|| id:eqtl-a-ENSG00000107438	TRUE	reported	igd	2	1	TRUE	0.145766624073868	687.790349792834
114	rs148562250	T	C	T	C	-0.320783	-0.0449	0.0181032	0.0197777	FALSE	FALSE	FALSE	ebi-a-GCST90018934	10	96289315	0.0354	258718	0.2046	Uterine fibroids || id:ebi-a-GCST90018934	Uterine fibroids	Uterine fibroids || ||	TRUE	igd	6.06597e-13	96289315	20687	0.0445593	10	eqtl-a-ENSG00000107438	|| id:eqtl-a-ENSG00000107438	TRUE	reported	igd	2	1	TRUE	-0.0499921535159221	51.8257946459832
115	rs16971217	G	C	G	C	0.0873588	-0.0114	0.177288	0.221639	FALSE	TRUE	FALSE	ebi-a-GCST90018934	17	33944055	0.01	258718	0.2578	Uterine fibroids || id:ebi-a-GCST90018934	Uterine fibroids	Uterine fibroids || ||	TRUE	igd	2.0023e-08	33944055	31185	0.0155667	17	eqtl-a-ENSG00000107438	|| id:eqtl-a-ENSG00000107438	TRUE	reported	igd	2	1	TRUE	0.031763763819559	31.4934477611631
116	rs17518338	T	G	T	G	-0.252084	0.0019	0.0541372	0.0353058	FALSE	FALSE	FALSE	ebi-a-GCST90018934	10	96136118	0.0261	258718	0.9433	Uterine fibroids || id:ebi-a-GCST90018934	Uterine fibroids	Uterine fibroids || ||	TRUE	igd	6.85804e-22	96136118	31240	0.0262159	10	eqtl-a-ENSG00000107438	|| id:eqtl-a-ENSG00000107438	TRUE	reported	igd	2	1	TRUE	-0.0543246720879242	92.4615180386261
117	rs342293	G	C	G	C	0.0709449	-7e-04	0.450728	0.399874	FALSE	TRUE	TRUE	ebi-a-GCST90018934	7	106372219	0.0092	258718	0.9429	Uterine fibroids || id:ebi-a-GCST90018934	Uterine fibroids	Uterine fibroids || ||	TRUE	igd	2.88171e-09	106372219	31185	0.0119468	7	eqtl-a-ENSG00000107438	|| id:eqtl-a-ENSG00000107438	TRUE	reported	igd	2	1	FALSE	0.0336097443334711	35.2646173059427
118	rs3737015	T	A	T	A	0.346432	0.0189	0.79466	0.744327	FALSE	TRUE	FALSE	ebi-a-GCST90018934	10	97028413	0.0096	258718	0.0499896	Uterine fibroids || id:ebi-a-GCST90018934	Uterine fibroids	Uterine fibroids || ||	TRUE	igd	3.78443e-127	97028413	31234	0.0144424	10	eqtl-a-ENSG00000107438	|| id:eqtl-a-ENSG00000107438	TRUE	reported	igd	2	1	TRUE	0.134497638968757	575.383314764501
119	rs41291566	G	A	G	A	0.202054	0.0667	0.0338889	0.0356456	FALSE	FALSE	FALSE	ebi-a-GCST90018934	10	97387248	0.0292	258718	0.0221799	Uterine fibroids || id:ebi-a-GCST90018934	Uterine fibroids	Uterine fibroids || ||	TRUE	igd	7.69963e-10	97387248	28475	0.0328489	10	eqtl-a-ENSG00000107438	|| id:eqtl-a-ENSG00000107438	TRUE	reported	igd	2	1	TRUE	0.0364285305736393	37.8349568307119
120	rs4814776	A	C	A	C	-0.0758238	0.0195	0.327295	0.402704	FALSE	FALSE	FALSE	ebi-a-GCST90018934	20	1921523	0.0093	258718	0.0366902	Uterine fibroids || id:ebi-a-GCST90018934	Uterine fibroids	Uterine fibroids || ||	TRUE	igd	2.15859e-09	1921523	31684	0.0126681	20	eqtl-a-ENSG00000107438	|| id:eqtl-a-ENSG00000107438	TRUE	reported	igd	2	1	TRUE	-0.0336079763150154	35.8251589290961
121	rs4918914	A	G	A	G	-0.115339	0.0029	0.139918	0.17397	FALSE	FALSE	FALSE	ebi-a-GCST90018934	10	97109418	0.0108	258718	0.786901	Uterine fibroids || id:ebi-a-GCST90018934	Uterine fibroids	Uterine fibroids || ||	TRUE	igd	1.6573e-11	97109418	31569	0.0171293	10	eqtl-a-ENSG00000107438	|| id:eqtl-a-ENSG00000107438	TRUE	reported	igd	2	1	TRUE	-0.0378711287959553	45.3391247715407
122	rs72816690	T	G	T	G	0.178467	3e-04	0.118203	0.140248	FALSE	FALSE	FALSE	ebi-a-GCST90018934	10	96626389	0.0215	258718	0.9891	Uterine fibroids || id:ebi-a-GCST90018934	Uterine fibroids	Uterine fibroids || ||	TRUE	igd	2.65399e-22	96626389	31483	0.0183738	10	eqtl-a-ENSG00000107438	|| id:eqtl-a-ENSG00000107438	TRUE	reported	igd	2	1	TRUE	0.0546619207060692	94.3447802169869
123	rs75572986	T	G	T	G	-0.243421	0.0485	0.0181322	0.0188368	FALSE	FALSE	FALSE	ebi-a-GCST90018934	10	96120495	0.0397	258718	0.2212	Uterine fibroids || id:ebi-a-GCST90018934	Uterine fibroids	Uterine fibroids || ||	TRUE	igd	4.68145e-08	96120495	27797	0.0445589	10	eqtl-a-ENSG00000107438	|| id:eqtl-a-ENSG00000107438	TRUE	reported	igd	2	1	TRUE	-0.0327496918018235	29.8433218184295
124	rs7910927	G	T	G	T	0.0699895	0.0068	0.489677	0.472888	FALSE	FALSE	FALSE	ebi-a-GCST90018934	10	65138910	0.0085	258718	0.422	Uterine fibroids || id:ebi-a-GCST90018934	Uterine fibroids	Uterine fibroids || ||	TRUE	igd	3.96607e-09	65138910	31569	0.0118915	10	eqtl-a-ENSG00000107438	|| id:eqtl-a-ENSG00000107438	TRUE	reported	igd	2	1	TRUE	0.0331086468918834	34.6411659861928
125	rs79305535	T	C	T	C	-0.271047	-0.021	0.0410886	0.0266252	FALSE	FALSE	FALSE	ebi-a-GCST90018934	10	96424869	0.0286	258718	0.462	Uterine fibroids || id:ebi-a-GCST90018934	Uterine fibroids	Uterine fibroids || ||	TRUE	igd	1.23481e-19	96424869	31238	0.0298974	10	eqtl-a-ENSG00000107438	|| id:eqtl-a-ENSG00000107438	TRUE	reported	igd	2	1	TRUE	-0.0512286429015925	82.1906406574878
126	rs80002058	A	C	A	C	-0.29063	0.0097	0.0548004	0.113244	FALSE	FALSE	FALSE	ebi-a-GCST90018934	10	97054318	0.0132	258718	0.4613	Uterine fibroids || id:ebi-a-GCST90018934	Uterine fibroids	Uterine fibroids || ||	TRUE	igd	6.22874e-29	97054318	28469	0.0260365	10	eqtl-a-ENSG00000107438	|| id:eqtl-a-ENSG00000107438	TRUE	reported	igd	2	1	TRUE	-0.0660143899593903	124.59932158312
127	rs11065987	G	A	G	A	-0.103674	-0.0119	0.380678	0.40555	FALSE	FALSE	FALSE	ebi-a-GCST90018934	12	112072424	0.0111	258718	0.2822	Uterine fibroids || id:ebi-a-GCST90018934	Uterine fibroids	Uterine fibroids || ||	TRUE	igd	2.25996e-17	112072424	31185	0.0122266	12	eqtl-a-ENSG00000170345	|| id:eqtl-a-ENSG00000170345	TRUE	reported	igd	2	1	TRUE	-0.0479628624994863	71.8999025112809
128	rs11066301	G	A	G	A	-0.102569	-0.013	0.400736	0.417414	FALSE	FALSE	FALSE	ebi-a-GCST90018934	12	112871372	0.011	258718	0.2396	Uterine fibroids || id:ebi-a-GCST90018934	Uterine fibroids	Uterine fibroids || ||	TRUE	igd	2.52232e-17	112871372	31185	0.0121145	12	eqtl-a-ENSG00000170345	|| id:eqtl-a-ENSG00000170345	TRUE	reported	igd	2	1	TRUE	-0.0478909080896014	71.6838387436497
129	rs17696736	G	A	G	A	-0.103139	-0.0144	0.408694	0.419696	FALSE	FALSE	FALSE	ebi-a-GCST90018934	12	112486818	0.011	258718	0.1916	Uterine fibroids || id:ebi-a-GCST90018934	Uterine fibroids	Uterine fibroids || ||	TRUE	igd	1.33076e-17	112486818	31185	0.0120759	12	eqtl-a-ENSG00000170345	|| id:eqtl-a-ENSG00000170345	TRUE	reported	igd	2	1	TRUE	-0.0483100045239411	72.9468959865488
130	rs4645870	T	C	T	C	0.384655	-0.058	0.014832	0.03414	FALSE	FALSE	FALSE	ebi-a-GCST90018934	14	75749999	0.045	258718	0.1974	Uterine fibroids || id:ebi-a-GCST90018934	Uterine fibroids	Uterine fibroids || ||	TRUE	igd	4.91021e-15	75749999	13469	0.0491302	14	eqtl-a-ENSG00000170345	|| id:eqtl-a-ENSG00000170345	TRUE	reported	igd	2	1	TRUE	0.0673133602259849	61.2979146308933
131	rs55793580	T	C	T	C	-0.147772	0.014	0.169838	0.179411	FALSE	FALSE	FALSE	ebi-a-GCST90018934	9	127009395	0.0109	258718	0.1971	Uterine fibroids || id:ebi-a-GCST90018934	Uterine fibroids	Uterine fibroids || ||	TRUE	igd	8.63376e-21	127009395	31569	0.0158017	9	eqtl-a-ENSG00000170345	|| id:eqtl-a-ENSG00000170345	TRUE	reported	igd	2	1	TRUE	-0.0525618847488473	87.4533958293372
132	rs61466257	T	C	T	C	0.115314	0.0173	0.108062	0.148617	FALSE	FALSE	FALSE	ebi-a-GCST90018934	14	75767407	0.0139	258718	0.2136	Uterine fibroids || id:ebi-a-GCST90018934	Uterine fibroids	Uterine fibroids || ||	TRUE	igd	1.71431e-09	75767407	31236	0.0191463	14	eqtl-a-ENSG00000170345	|| id:eqtl-a-ENSG00000170345	TRUE	reported	igd	2	1	TRUE	0.0340589562682285	36.2739086775665
133	rs7310615	G	C	G	C	0.120612	0.0193	0.537476	0.538264	FALSE	TRUE	TRUE	ebi-a-GCST90018934	12	111865049	0.011	258718	0.0782006	Uterine fibroids || id:ebi-a-GCST90018934	Uterine fibroids	Uterine fibroids || ||	TRUE	igd	3.64838e-24	111865049	28418	0.0118938	12	eqtl-a-ENSG00000170345	|| id:eqtl-a-ENSG00000170345	TRUE	reported	igd	2	1	FALSE	0.0600487538942252	102.834721294453
134	rs10138429	G	A	G	A	-0.628173	0.0042	0.136659	0.168934	FALSE	FALSE	FALSE	ebi-a-GCST90018934	14	55335747	0.011	258718	0.7013	Uterine fibroids || id:ebi-a-GCST90018934	Uterine fibroids	Uterine fibroids || ||	TRUE	igd	1e-200	55335747	30163	0.016501	14	eqtl-a-ENSG00000131979	|| id:eqtl-a-ENSG00000131979	TRUE	reported	igd	2	1	TRUE	-0.21411897599735	1449.23229316471
135	rs116848050	A	G	A	G	-0.52246	0.0221	0.0424362	0.0431505	FALSE	FALSE	FALSE	ebi-a-GCST90018934	14	55751814	0.0287	258718	0.4417	Uterine fibroids || id:ebi-a-GCST90018934	Uterine fibroids	Uterine fibroids || ||	TRUE	igd	1.28529e-71	55751814	28628	0.0291958	14	eqtl-a-ENSG00000131979	|| id:eqtl-a-ENSG00000131979	TRUE	reported	igd	2	1	TRUE	-0.105180842090028	320.232445774769
136	rs11848732	C	T	C	T	0.323902	-0.0043	0.335428	0.380862	FALSE	FALSE	FALSE	ebi-a-GCST90018934	14	55315005	0.0087	258718	0.622499	Uterine fibroids || id:ebi-a-GCST90018934	Uterine fibroids	Uterine fibroids || ||	TRUE	igd	1.21899e-152	55315005	31568	0.0123076	14	eqtl-a-ENSG00000131979	|| id:eqtl-a-ENSG00000131979	TRUE	reported	igd	2	1	TRUE	0.146526953470594	692.596851690223
137	rs12895072	T	C	T	C	-0.189701	0.0109	0.160663	0.19207	FALSE	FALSE	FALSE	ebi-a-GCST90018934	14	56168499	0.0107	258718	0.3078	Uterine fibroids || id:ebi-a-GCST90018934	Uterine fibroids	Uterine fibroids || ||	TRUE	igd	6.14045e-32	56168499	30280	0.0161287	14	eqtl-a-ENSG00000131979	|| id:eqtl-a-ENSG00000131979	TRUE	reported	igd	2	1	TRUE	-0.0674398810686013	138.337687831478
138	rs149110519	T	C	T	C	0.151193	-0.0036	0.0526158	0.0331408	FALSE	FALSE	FALSE	ebi-a-GCST90018934	6	144385777	0.0313	258718	0.9081	Uterine fibroids || id:ebi-a-GCST90018934	Uterine fibroids	Uterine fibroids || ||	TRUE	igd	1.36279e-08	144385777	25735	0.0266274	6	eqtl-a-ENSG00000131979	|| id:eqtl-a-ENSG00000131979	TRUE	reported	igd	2	1	TRUE	0.0353741342134347	32.2408025761714
139	rs35480916	A	C	A	C	-0.16375	0.0178	0.0430957	0.0387206	FALSE	FALSE	FALSE	ebi-a-GCST90018934	14	55109645	0.0296	258718	0.5462	Uterine fibroids || id:ebi-a-GCST90018934	Uterine fibroids	Uterine fibroids || ||	TRUE	igd	2.22669e-08	55109645	26330	0.029276	14	eqtl-a-ENSG00000131979	|| id:eqtl-a-ENSG00000131979	TRUE	reported	igd	2	1	TRUE	-0.0344510732140246	31.2852147441817
140	rs4788084	T	C	T	C	-0.0669207	-0.0046	0.419635	0.387309	FALSE	FALSE	FALSE	ebi-a-GCST90018934	16	28539848	0.009	258718	0.6137	Uterine fibroids || id:ebi-a-GCST90018934	Uterine fibroids	Uterine fibroids || ||	TRUE	igd	2.77613e-08	28539848	31300	0.0120471	16	eqtl-a-ENSG00000131979	|| id:eqtl-a-ENSG00000131979	TRUE	reported	igd	2	1	TRUE	-0.0313838112717356	30.8571576641618
141	rs55843949	G	T	G	T	0.275391	0.0118	0.208734	0.232074	FALSE	FALSE	FALSE	ebi-a-GCST90018934	14	55520000	0.01	258718	0.2407	Uterine fibroids || id:ebi-a-GCST90018934	Uterine fibroids	Uterine fibroids || ||	TRUE	igd	7.2845e-81	55520000	31568	0.0144603	14	eqtl-a-ENSG00000131979	|| id:eqtl-a-ENSG00000131979	TRUE	reported	igd	2	1	TRUE	0.106581502182875	362.697765393467
142	rs61743178	A	G	A	G	-0.470537	0.0204	0.0453059	0.0488828	FALSE	FALSE	FALSE	ebi-a-GCST90018934	14	55864146	0.0261	258718	0.4335	Uterine fibroids || id:ebi-a-GCST90018934	Uterine fibroids	Uterine fibroids || ||	TRUE	igd	6.74062e-62	55864146	31065	0.0283423	14	eqtl-a-ENSG00000131979	|| id:eqtl-a-ENSG00000131979	TRUE	reported	igd	2	1	TRUE	-0.0937818347725254	275.624219559932
143	rs74414469	A	G	A	G	-0.58427	-0.0649	0.0125456	0.00815714	FALSE	FALSE	FALSE	ebi-a-GCST90018934	14	55882678	0.0693	258718	0.3493	Uterine fibroids || id:ebi-a-GCST90018934	Uterine fibroids	Uterine fibroids || ||	TRUE	igd	5.16535e-28	55882678	11930	0.0532471	14	eqtl-a-ENSG00000131979	|| id:eqtl-a-ENSG00000131979	TRUE	reported	igd	2	1	TRUE	-0.0999661336201735	120.402430973827
144	rs76914627	T	C	T	C	0.305439	-0.0431	0.0184098	0.0202554	FALSE	FALSE	FALSE	ebi-a-GCST90018934	14	55886226	0.0402	258718	0.2836	Uterine fibroids || id:ebi-a-GCST90018934	Uterine fibroids	Uterine fibroids || ||	TRUE	igd	4.83281e-12	55886226	28405	0.0442	14	eqtl-a-ENSG00000131979	|| id:eqtl-a-ENSG00000131979	TRUE	reported	igd	2	1	TRUE	0.0409689972181864	47.7534155325444
145	rs79634820	T	C	T	C	0.28503	-0.0515	0.022457	0.0154874	FALSE	FALSE	FALSE	ebi-a-GCST90018934	14	55741463	0.0494	258718	0.2972	Uterine fibroids || id:ebi-a-GCST90018934	Uterine fibroids	Uterine fibroids || ||	TRUE	igd	1.17571e-12	55741463	28364	0.0400982	14	eqtl-a-ENSG00000131979	|| id:eqtl-a-ENSG00000131979	TRUE	reported	igd	2	1	TRUE	0.0421706948928975	50.5279164596673
146	rs149110519	T	C	T	C	-0.207063	-0.0036	0.0526158	0.0331408	FALSE	FALSE	FALSE	ebi-a-GCST90018934	6	144385777	0.0313	258718	0.9081	Uterine fibroids || id:ebi-a-GCST90018934	Uterine fibroids	Uterine fibroids || ||	TRUE	igd	7.01617e-15	144385777	25521	0.0266007	6	eqtl-a-ENSG00000073756	|| id:eqtl-a-ENSG00000073756	TRUE	reported	igd	2	1	TRUE	-0.048670143401127	60.5925002467642
147	rs2273169	A	G	A	G	0.28648	0.0105	0.506351	0.524923	FALSE	FALSE	FALSE	ebi-a-GCST90018934	1	186948862	0.0085	258718	0.2199	Uterine fibroids || id:ebi-a-GCST90018934	Uterine fibroids	Uterine fibroids || ||	TRUE	igd	2.38232e-133	186948862	31470	0.0116577	1	eqtl-a-ENSG00000073756	|| id:eqtl-a-ENSG00000073756	TRUE	reported	igd	2	1	TRUE	0.137220535193959	603.896991550357
148	rs2383517	G	A	A	T	-0.159888	0.0226	0.148249	0.130552	TRUE	FALSE	FALSE	ebi-a-GCST90018934	1	186654633	0.0222	258718	0.3088	Uterine fibroids || id:ebi-a-GCST90018934	Uterine fibroids	Uterine fibroids || ||	TRUE	igd	9.97011e-22	186654633	20228	0.016695	1	eqtl-a-ENSG00000073756	|| id:eqtl-a-ENSG00000073756	TRUE	reported	igd	2	1	FALSE	-0.0671880401108927	91.7189117906567
149	rs2383517	G	A	G	A	-0.159888	0.0072	0.148249	0.118942	FALSE	FALSE	FALSE	ebi-a-GCST90018934	1	186654633	0.0245	258718	0.769899	Uterine fibroids || id:ebi-a-GCST90018934	Uterine fibroids	Uterine fibroids || ||	TRUE	igd	9.97011e-22	186654633	20228	0.016695	1	eqtl-a-ENSG00000073756	|| id:eqtl-a-ENSG00000073756	TRUE	reported	igd	2	2	TRUE	-0.0671880401108927	91.7189117906567
150	rs2594836	A	G	A	G	0.101528	-3e-04	0.749651	0.723596	FALSE	FALSE	FALSE	ebi-a-GCST90018934	5	173205318	0.0122	258718	0.9791	Uterine fibroids || id:ebi-a-GCST90018934	Uterine fibroids	Uterine fibroids || ||	TRUE	igd	1.31735e-13	173205318	31355	0.013712	5	eqtl-a-ENSG00000073756	|| id:eqtl-a-ENSG00000073756	TRUE	reported	igd	2	1	TRUE	0.0417797755763145	54.8239159560432
151	rs35180943	A	G	A	G	0.112183	0.0181	0.204585	0.257203	FALSE	FALSE	FALSE	ebi-a-GCST90018934	1	186802791	0.0097	258718	0.0634001	Uterine fibroids || id:ebi-a-GCST90018934	Uterine fibroids	Uterine fibroids || ||	TRUE	igd	2.5527e-14	186802791	31141	0.0147238	1	eqtl-a-ENSG00000073756	|| id:eqtl-a-ENSG00000073756	TRUE	reported	igd	2	1	TRUE	0.043137042313801	58.0516115166585
152	rs56330463	C	T	C	T	-0.144838	-0.0065	0.582097	0.639669	FALSE	FALSE	FALSE	ebi-a-GCST90018934	5	148200011	0.0096	258718	0.5009	Uterine fibroids || id:ebi-a-GCST90018934	Uterine fibroids	Uterine fibroids || ||	TRUE	igd	1.6323e-33	148200011	31355	0.0120055	5	eqtl-a-ENSG00000073756	|| id:eqtl-a-ENSG00000073756	TRUE	reported	igd	2	1	TRUE	-0.0679762189138587	145.547427644037
153	rs6893300	A	C	A	C	-0.0799978	-0.0151	0.297362	0.283821	FALSE	FALSE	FALSE	ebi-a-GCST90018934	5	179135815	0.0098	258718	0.1224	Uterine fibroids || id:ebi-a-GCST90018934	Uterine fibroids	Uterine fibroids || ||	TRUE	igd	7.64152e-10	179135815	31470	0.0130033	5	eqtl-a-ENSG00000073756	|| id:eqtl-a-ENSG00000073756	TRUE	reported	igd	2	1	TRUE	-0.0346600249593276	37.84852183134
154	rs689470	A	G	A	G	-1.11569	0.0038	0.0235354	0.0225656	FALSE	FALSE	FALSE	ebi-a-GCST90018934	1	186641058	0.0286	258718	0.8934	Uterine fibroids || id:ebi-a-GCST90018934	Uterine fibroids	Uterine fibroids || ||	TRUE	igd	2.71019e-188	186641058	30227	0.0381208	1	eqtl-a-ENSG00000073756	|| id:eqtl-a-ENSG00000073756	TRUE	reported	igd	2	1	TRUE	-0.16600839759583	856.570411937967
155	rs741738	A	G	A	G	-0.109255	0.0095	0.195461	0.314595	FALSE	FALSE	FALSE	ebi-a-GCST90018934	11	309508	0.0105	258718	0.3633	Uterine fibroids || id:ebi-a-GCST90018934	Uterine fibroids	Uterine fibroids || ||	TRUE	igd	3.02204e-13	309508	17764	0.0149804	11	eqtl-a-ENSG00000073756	|| id:eqtl-a-ENSG00000073756	TRUE	reported	igd	2	1	TRUE	-0.0546415076263973	53.1907143613317
156	rs75537706	G	A	G	A	0.222649	0.0095	0.0611322	0.0628973	FALSE	FALSE	FALSE	ebi-a-GCST90018934	1	186380505	0.0226	258718	0.673301	Uterine fibroids || id:ebi-a-GCST90018934	Uterine fibroids	Uterine fibroids || ||	TRUE	igd	2.52232e-19	186380505	28073	0.0247724	1	eqtl-a-ENSG00000073756	|| id:eqtl-a-ENSG00000073756	TRUE	reported	igd	2	1	TRUE	0.0535672970473873	80.7802754808462
157	rs77526211	A	G	A	G	0.167532	-0.0312	0.0432109	0.0395127	FALSE	FALSE	FALSE	ebi-a-GCST90018934	13	40974023	0.0266	258718	0.2406	Uterine fibroids || id:ebi-a-GCST90018934	Uterine fibroids	Uterine fibroids || ||	TRUE	igd	1.00429e-08	40974023	29063	0.0292372	13	eqtl-a-ENSG00000073756	|| id:eqtl-a-ENSG00000073756	TRUE	reported	igd	2	1	TRUE	0.0335939843965656	32.8340147619008
158	rs80251741	C	T	C	T	0.219961	0.0138	0.0231286	0.0309223	FALSE	FALSE	FALSE	ebi-a-GCST90018934	1	186071731	0.0329	258718	0.6753	Uterine fibroids || id:ebi-a-GCST90018934	Uterine fibroids	Uterine fibroids || ||	TRUE	igd	2.68232e-08	186071731	25420	0.0395527	1	eqtl-a-ENSG00000073756	|| id:eqtl-a-ENSG00000073756	TRUE	reported	igd	2	1	TRUE	0.0348605962881844	30.9270930050862
159	rs1093834	T	A	T	A	-0.439449	-0.01	0.488712	0.476562	FALSE	TRUE	TRUE	ebi-a-GCST90018934	7	80201420	0.009	258718	0.2684	Uterine fibroids || id:ebi-a-GCST90018934	Uterine fibroids	Uterine fibroids || ||	TRUE	igd	1e-200	80201420	31564	0.0113174	7	eqtl-a-ENSG00000135218	|| id:eqtl-a-ENSG00000135218	TRUE	reported	igd	2	1	FALSE	-0.213523897926593	1507.73018484393
160	rs10980797	G	A	G	A	-0.088113	0.002	0.472236	0.403074	FALSE	FALSE	FALSE	ebi-a-GCST90018934	9	113912553	0.0095	258718	0.8303	Uterine fibroids || id:ebi-a-GCST90018934	Uterine fibroids	Uterine fibroids || ||	TRUE	igd	1.30768e-13	113912553	31569	0.0118988	9	eqtl-a-ENSG00000135218	|| id:eqtl-a-ENSG00000135218	TRUE	reported	igd	2	1	TRUE	-0.0416431214372197	54.8369948069092
161	rs116891398	C	A	C	A	-0.325676	-0.0333	0.0146619	0.00839528	FALSE	FALSE	FALSE	ebi-a-GCST90018934	7	80445036	0.0518	258718	0.5196	Uterine fibroids || id:ebi-a-GCST90018934	Uterine fibroids	Uterine fibroids || ||	TRUE	igd	4.48229e-11	80445036	13027	0.0494414	7	eqtl-a-ENSG00000135218	|| id:eqtl-a-ENSG00000135218	TRUE	reported	igd	2	1	TRUE	-0.0576214193226948	43.3900340454525
162	rs117158507	G	T	G	T	-0.17522	-0.0168	0.0428876	0.0553725	FALSE	FALSE	FALSE	ebi-a-GCST90018934	7	79671968	0.023	258718	0.464	Uterine fibroids || id:ebi-a-GCST90018934	Uterine fibroids	Uterine fibroids || ||	TRUE	igd	2.33792e-09	79671968	28520	0.0293393	7	eqtl-a-ENSG00000135218	|| id:eqtl-a-ENSG00000135218	TRUE	reported	igd	2	1	TRUE	-0.035342965121978	35.6671046649492
163	rs1375493	A	G	A	G	0.0787267	-1e-04	0.565077	0.526098	FALSE	FALSE	FALSE	ebi-a-GCST90018934	2	182323766	0.0087	258718	0.9893	Uterine fibroids || id:ebi-a-GCST90018934	Uterine fibroids	Uterine fibroids || ||	TRUE	igd	5.11329e-11	182323766	31569	0.0119873	2	eqtl-a-ENSG00000135218	|| id:eqtl-a-ENSG00000135218	TRUE	reported	igd	2	1	TRUE	0.036939202688309	43.1321737685162
164	rs141547391	T	C	T	C	0.347253	0.034	0.0273801	0.0188128	FALSE	FALSE	FALSE	ebi-a-GCST90018934	7	80609672	0.0355	258718	0.338	Uterine fibroids || id:ebi-a-GCST90018934	Uterine fibroids	Uterine fibroids || ||	TRUE	igd	1.27468e-21	80609672	15577	0.0363543	7	eqtl-a-ENSG00000135218	|| id:eqtl-a-ENSG00000135218	TRUE	reported	igd	2	1	TRUE	0.0763146375661568	91.2389837479357
165	rs143660471	C	T	C	T	0.227396	0.0394	0.0220383	0.0139591	FALSE	FALSE	FALSE	ebi-a-GCST90018934	7	79447680	0.0438	258718	0.3677	Uterine fibroids || id:ebi-a-GCST90018934	Uterine fibroids	Uterine fibroids || ||	TRUE	igd	1.96341e-08	79447680	18302	0.0404958	7	eqtl-a-ENSG00000135218	|| id:eqtl-a-ENSG00000135218	TRUE	reported	igd	2	1	TRUE	0.0414737649911177	31.5315758584911
166	rs150561669	C	A	C	A	0.187389	0.0495	0.0314616	0.015825	FALSE	FALSE	FALSE	ebi-a-GCST90018934	7	79543738	0.0321	258718	0.1231	Uterine fibroids || id:ebi-a-GCST90018934	Uterine fibroids	Uterine fibroids || ||	TRUE	igd	3.75933e-08	79543738	2511	0.0340589	7	eqtl-a-ENSG00000135218	|| id:eqtl-a-ENSG00000135218	TRUE	reported	igd	2	1	TRUE	0.109183986886694	30.2710128407179
167	rs2906195	C	T	C	T	0.282231	0.0152	0.928882	0.908158	FALSE	FALSE	FALSE	ebi-a-GCST90018934	7	80086227	0.0196	258718	0.4371	Uterine fibroids || id:ebi-a-GCST90018934	Uterine fibroids	Uterine fibroids || ||	TRUE	igd	1.62293e-34	80086227	26926	0.0230344	7	eqtl-a-ENSG00000135218	|| id:eqtl-a-ENSG00000135218	TRUE	reported	igd	2	1	TRUE	0.0744647247045123	150.125898838741
168	rs34856868	A	G	A	G	0.296836	0.0783	0.0245314	0.0317301	FALSE	FALSE	FALSE	ebi-a-GCST90018934	1	92554283	0.0307	258718	0.01084	Uterine fibroids || id:ebi-a-GCST90018934	Uterine fibroids	Uterine fibroids || ||	TRUE	igd	1.06365e-14	92554283	24808	0.0383936	1	eqtl-a-ENSG00000135218	|| id:eqtl-a-ENSG00000135218	TRUE	reported	igd	2	1	TRUE	0.0490294182097588	59.7744335783092
169	rs3807102	G	T	G	T	0.28982	0.0074	0.214189	0.184517	FALSE	FALSE	FALSE	ebi-a-GCST90018934	7	80405614	0.0194	258718	0.7028	Uterine fibroids || id:ebi-a-GCST90018934	Uterine fibroids	Uterine fibroids || ||	TRUE	igd	2.56685e-91	80405614	27156	0.0143008	7	eqtl-a-ENSG00000135218	|| id:eqtl-a-ENSG00000135218	TRUE	reported	igd	2	1	TRUE	0.122065040508432	410.710719721639
170	rs56330463	C	T	C	T	0.0737443	-0.0065	0.582097	0.639669	FALSE	FALSE	FALSE	ebi-a-GCST90018934	5	148200011	0.0096	258718	0.5009	Uterine fibroids || id:ebi-a-GCST90018934	Uterine fibroids	Uterine fibroids || ||	TRUE	igd	9.40459e-10	148200011	31569	0.0120513	5	eqtl-a-ENSG00000135218	|| id:eqtl-a-ENSG00000135218	TRUE	reported	igd	2	1	TRUE	0.0344207618494633	37.4445934477431
171	rs6782228	C	G	C	G	-0.0783292	-0.0135	0.273721	0.298183	FALSE	TRUE	FALSE	ebi-a-GCST90018934	3	128323424	0.0093	258718	0.1449	Uterine fibroids || id:ebi-a-GCST90018934	Uterine fibroids	Uterine fibroids || ||	TRUE	igd	4.22328e-09	128323424	31569	0.0133324	3	eqtl-a-ENSG00000135218	|| id:eqtl-a-ENSG00000135218	TRUE	reported	igd	2	1	TRUE	-0.033049233525509	34.516814781037
172	rs7515577	A	C	A	C	-0.0826647	-0.0305	0.801149	0.834501	FALSE	FALSE	FALSE	ebi-a-GCST90018934	1	93009438	0.0128	258718	0.0171498	Uterine fibroids || id:ebi-a-GCST90018934	Uterine fibroids	Uterine fibroids || ||	TRUE	igd	2.86319e-08	93009438	31185	0.0148954	1	eqtl-a-ENSG00000135218	|| id:eqtl-a-ENSG00000135218	TRUE	reported	igd	2	1	TRUE	-0.0314119291643839	30.798945515227
173	rs763658	C	T	C	T	-0.15439	0.0013	0.0579616	0.080561	FALSE	FALSE	FALSE	ebi-a-GCST90018934	7	80563365	0.0148	258718	0.9316	Uterine fibroids || id:ebi-a-GCST90018934	Uterine fibroids	Uterine fibroids || ||	TRUE	igd	1.2839e-09	80563365	31144	0.0254375	7	eqtl-a-ENSG00000135218	|| id:eqtl-a-ENSG00000135218	TRUE	reported	igd	2	1	TRUE	-0.0343727897638421	36.8374433748468
174	rs7799684	G	T	G	T	-0.0845772	-0.0075	0.287193	0.281952	FALSE	FALSE	FALSE	ebi-a-GCST90018934	7	79992307	0.0094	258718	0.4285	Uterine fibroids || id:ebi-a-GCST90018934	Uterine fibroids	Uterine fibroids || ||	TRUE	igd	1.20099e-10	79992307	31061	0.0131351	7	eqtl-a-ENSG00000135218	|| id:eqtl-a-ENSG00000135218	TRUE	reported	igd	2	1	TRUE	-0.0365120743013801	41.4610064026426
175	rs7801763	C	T	C	T	-0.178517	-0.0129	0.0588002	0.0886176	FALSE	FALSE	FALSE	ebi-a-GCST90018934	7	80494330	0.014	258718	0.3563	Uterine fibroids || id:ebi-a-GCST90018934	Uterine fibroids	Uterine fibroids || ||	TRUE	igd	1.56495e-12	80494330	31563	0.025255	7	eqtl-a-ENSG00000135218	|| id:eqtl-a-ENSG00000135218	TRUE	reported	igd	2	1	TRUE	-0.0397569748647248	49.964829989698
176	rs78419472	G	A	G	A	-0.658821	-0.0379	0.0447932	0.0470689	FALSE	FALSE	FALSE	ebi-a-GCST90018934	7	80333822	0.0272	258718	0.1642	Uterine fibroids || id:ebi-a-GCST90018934	Uterine fibroids	Uterine fibroids || ||	TRUE	igd	1.98609e-120	80333822	26038	0.0282339	7	eqtl-a-ENSG00000135218	|| id:eqtl-a-ENSG00000135218	TRUE	reported	igd	2	1	TRUE	-0.143124847663903	544.494031355093
177	rs10120334	C	A	C	A	-0.252619	0.053	0.974738	0.97818	FALSE	FALSE	FALSE	ebi-a-GCST90018934	9	120172145	0.0407	258718	0.193	Uterine fibroids || id:ebi-a-GCST90018934	Uterine fibroids	Uterine fibroids || ||	TRUE	igd	2.5439e-11	120172145	27005	0.0378688	9	eqtl-a-ENSG00000136869	|| id:eqtl-a-ENSG00000136869	TRUE	reported	igd	2	1	TRUE	-0.0405621434203988	44.5009145891469
178	rs10983638	T	C	T	C	0.175932	0.0152	0.0885744	0.0839445	FALSE	FALSE	FALSE	ebi-a-GCST90018934	9	120137856	0.0189	258718	0.4223	Uterine fibroids || id:ebi-a-GCST90018934	Uterine fibroids	Uterine fibroids || ||	TRUE	igd	3.77138e-17	120137856	30404	0.020895	9	eqtl-a-ENSG00000136869	|| id:eqtl-a-ENSG00000136869	TRUE	reported	igd	2	1	TRUE	0.0482331492743904	70.8932568905444
179	rs10984107	A	G	A	G	0.0837995	0.0019	0.562159	0.492758	FALSE	FALSE	FALSE	ebi-a-GCST90018934	9	121355679	0.0093	258718	0.839	Uterine fibroids || id:ebi-a-GCST90018934	Uterine fibroids	Uterine fibroids || ||	TRUE	igd	2.60735e-12	121355679	31684	0.0119758	9	eqtl-a-ENSG00000136869	|| id:eqtl-a-ENSG00000136869	TRUE	reported	igd	2	1	TRUE	0.0392821511201753	48.9636500913264
180	rs117158910	A	G	A	G	-0.388957	-0.0232	0.0242692	0.0276004	FALSE	FALSE	FALSE	ebi-a-GCST90018934	9	119924339	0.0328	258718	0.4789	Uterine fibroids || id:ebi-a-GCST90018934	Uterine fibroids	Uterine fibroids || ||	TRUE	igd	5.93335e-24	119924339	29365	0.0385381	9	eqtl-a-ENSG00000136869	|| id:eqtl-a-ENSG00000136869	TRUE	reported	igd	2	1	TRUE	-0.0587975281700288	101.864436016613
181	rs117309825	G	A	G	A	-0.424211	-0.0177	0.038278	0.0381524	FALSE	FALSE	FALSE	ebi-a-GCST90018934	9	120250729	0.0277	258718	0.5236	Uterine fibroids || id:ebi-a-GCST90018934	Uterine fibroids	Uterine fibroids || ||	TRUE	igd	4.03738e-43	120250729	29384	0.0308141	9	eqtl-a-ENSG00000136869	|| id:eqtl-a-ENSG00000136869	TRUE	reported	igd	2	1	TRUE	-0.0800563125962355	189.524289114019
182	rs117894970	C	T	C	T	-0.311473	0.0028	0.0189622	0.0191934	FALSE	FALSE	FALSE	ebi-a-GCST90018934	9	120142170	0.0424	258718	0.9465	Uterine fibroids || id:ebi-a-GCST90018934	Uterine fibroids	Uterine fibroids || ||	TRUE	igd	8.6278e-13	120142170	25695	0.0435585	9	eqtl-a-ENSG00000136869	|| id:eqtl-a-ENSG00000136869	TRUE	reported	igd	2	1	TRUE	-0.0445664828336156	51.1322590087997
183	rs117902290	C	T	C	T	-0.483713	-0.0513	0.0128076	0.00959882	FALSE	FALSE	FALSE	ebi-a-GCST90018934	9	121280266	0.0618	258718	0.4068	Uterine fibroids || id:ebi-a-GCST90018934	Uterine fibroids	Uterine fibroids || ||	TRUE	igd	4.91813e-20	121280266	15967	0.0527742	9	eqtl-a-ENSG00000136869	|| id:eqtl-a-ENSG00000136869	TRUE	reported	igd	2	1	TRUE	-0.0723505728021578	84.0102353989349
184	rs117920796	A	G	A	G	-0.482872	-0.0166	0.0262791	0.0227705	FALSE	FALSE	FALSE	ebi-a-GCST90018934	9	120865203	0.0403	258718	0.6801	Uterine fibroids || id:ebi-a-GCST90018934	Uterine fibroids	Uterine fibroids || ||	TRUE	igd	5.84252e-39	120865203	28021	0.0369841	9	eqtl-a-ENSG00000136869	|| id:eqtl-a-ENSG00000136869	TRUE	reported	igd	2	1	TRUE	-0.0777630982243658	170.464495116015
185	rs118011821	C	T	C	T	0.265892	-0.028	0.035164	0.039469	FALSE	FALSE	FALSE	ebi-a-GCST90018934	9	120028121	0.0272	258718	0.3035	Uterine fibroids || id:ebi-a-GCST90018934	Uterine fibroids	Uterine fibroids || ||	TRUE	igd	1.60251e-16	120028121	28309	0.0322348	9	eqtl-a-ENSG00000136869	|| id:eqtl-a-ENSG00000136869	TRUE	reported	igd	2	1	TRUE	0.0489679647658644	68.0394166583884
186	rs12376936	A	G	A	G	0.403152	-8e-04	0.201314	0.202956	FALSE	FALSE	FALSE	ebi-a-GCST90018934	9	120629489	0.0105	258718	0.9381	Uterine fibroids || id:ebi-a-GCST90018934	Uterine fibroids	Uterine fibroids || ||	TRUE	igd	2.66686e-171	120629489	31484	0.0144498	9	eqtl-a-ENSG00000136869	|| id:eqtl-a-ENSG00000136869	TRUE	reported	igd	2	1	TRUE	0.155335948719678	778.419963076351
187	rs1327818	A	G	A	G	-0.176126	-0.0131	0.167522	0.128687	FALSE	FALSE	FALSE	ebi-a-GCST90018934	9	121065863	0.013	258718	0.315	Uterine fibroids || id:ebi-a-GCST90018934	Uterine fibroids	Uterine fibroids || ||	TRUE	igd	1.26561e-28	121065863	31567	0.0158685	9	eqtl-a-ENSG00000136869	|| id:eqtl-a-ENSG00000136869	TRUE	reported	igd	2	1	TRUE	-0.0623503476826379	123.189925196257
188	rs13301061	G	A	G	A	-0.401128	0.0349	0.0218167	0.0162273	FALSE	FALSE	FALSE	ebi-a-GCST90018934	9	120734753	0.0457	258718	0.4447	Uterine fibroids || id:ebi-a-GCST90018934	Uterine fibroids	Uterine fibroids || ||	TRUE	igd	5.09331e-23	120734753	26939	0.0406016	9	eqtl-a-ENSG00000136869	|| id:eqtl-a-ENSG00000136869	TRUE	reported	igd	2	1	TRUE	-0.0600869004713265	97.606706708966
189	rs139850669	A	C	A	C	0.273158	0.0314	0.0192801	0.0169042	FALSE	FALSE	FALSE	ebi-a-GCST90018934	9	121238117	0.0376	258718	0.4041	Uterine fibroids || id:ebi-a-GCST90018934	Uterine fibroids	Uterine fibroids || ||	TRUE	igd	2.61903e-10	121238117	9751	0.0432219	9	eqtl-a-ENSG00000136869	|| id:eqtl-a-ENSG00000136869	TRUE	reported	igd	2	1	TRUE	0.0638766618489493	39.9411109157522
190	rs139883763	G	A	G	A	0.678361	0.0095	0.0313071	0.0307441	FALSE	FALSE	FALSE	ebi-a-GCST90018934	9	120388860	0.031	258718	0.7582	Uterine fibroids || id:ebi-a-GCST90018934	Uterine fibroids	Uterine fibroids || ||	TRUE	igd	3.91742e-90	120388860	29143	0.0336963	9	eqtl-a-ENSG00000136869	|| id:eqtl-a-ENSG00000136869	TRUE	reported	igd	2	1	TRUE	0.117118967857802	405.28199596443
191	rs144628979	C	A	C	A	-0.439827	-0.0027	0.0310897	0.0355815	FALSE	FALSE	FALSE	ebi-a-GCST90018934	9	120863161	0.0303	258718	0.929	Uterine fibroids || id:ebi-a-GCST90018934	Uterine fibroids	Uterine fibroids || ||	TRUE	igd	4.41977e-38	120863161	30228	0.0340917	9	eqtl-a-ENSG00000136869	|| id:eqtl-a-ENSG00000136869	TRUE	reported	igd	2	1	TRUE	-0.0740031864613623	166.443353073295
192	rs16906261	C	T	C	T	-0.219616	-0.0169	0.0304679	0.0284942	FALSE	FALSE	FALSE	ebi-a-GCST90018934	9	120559998	0.0266	258718	0.5244	Uterine fibroids || id:ebi-a-GCST90018934	Uterine fibroids	Uterine fibroids || ||	TRUE	igd	2.13919e-10	120559998	29888	0.0345798	9	eqtl-a-ENSG00000136869	|| id:eqtl-a-ENSG00000136869	TRUE	reported	igd	2	1	TRUE	-0.0367125653739435	40.3350872030196
193	rs56131535	C	T	C	T	0.305952	0.0753	0.0168447	0.0159916	FALSE	FALSE	FALSE	ebi-a-GCST90018934	9	120464922	0.0461	258718	0.1029	Uterine fibroids || id:ebi-a-GCST90018934	Uterine fibroids	Uterine fibroids || ||	TRUE	igd	3.4586e-11	120464922	26892	0.0461772	9	eqtl-a-ENSG00000136869	|| id:eqtl-a-ENSG00000136869	TRUE	reported	igd	2	1	TRUE	0.0403716119354236	43.8986739838874
194	rs72761949	T	C	T	C	-0.357773	-0.0251	0.0145976	0.0120778	FALSE	FALSE	FALSE	ebi-a-GCST90018934	9	120746743	0.0528	258718	0.635199	Uterine fibroids || id:ebi-a-GCST90018934	Uterine fibroids	Uterine fibroids || ||	TRUE	igd	5.08511e-13	120746743	8877	0.0495332	9	eqtl-a-ENSG00000136869	|| id:eqtl-a-ENSG00000136869	TRUE	reported	igd	2	1	TRUE	-0.0764459126701306	52.1701822548324
195	rs72767239	T	G	T	G	0.281291	0.0743	0.0199341	0.0168533	FALSE	FALSE	FALSE	ebi-a-GCST90018934	9	120973839	0.0475	258718	0.1179	Uterine fibroids || id:ebi-a-GCST90018934	Uterine fibroids	Uterine fibroids || ||	TRUE	igd	3.68553e-11	120973839	27825	0.0425154	9	eqtl-a-ENSG00000136869	|| id:eqtl-a-ENSG00000136869	TRUE	reported	igd	2	1	TRUE	0.0396338459979544	43.7742924571142
196	rs75858117	T	C	T	C	-0.222085	-0.0294	0.0391801	0.0437799	FALSE	FALSE	FALSE	ebi-a-GCST90018934	9	119835435	0.0198	258718	0.1374	Uterine fibroids || id:ebi-a-GCST90018934	Uterine fibroids	Uterine fibroids || ||	TRUE	igd	4.06443e-13	119835435	30662	0.0306184	9	eqtl-a-ENSG00000136869	|| id:eqtl-a-ENSG00000136869	TRUE	reported	igd	2	1	TRUE	-0.0413883742268584	52.6106258699292
197	rs78042619	G	A	G	A	0.207973	0.0285	0.0390598	0.0303059	FALSE	FALSE	FALSE	ebi-a-GCST90018934	9	120514211	0.0342	258718	0.4049	Uterine fibroids || id:ebi-a-GCST90018934	Uterine fibroids	Uterine fibroids || ||	TRUE	igd	1.19509e-11	120514211	31240	0.0306708	9	eqtl-a-ENSG00000136869	|| id:eqtl-a-ENSG00000136869	TRUE	reported	igd	2	1	TRUE	0.0383372411427418	45.9794429104745
198	rs781315	A	G	A	G	0.637065	0.0159	0.832874	0.874917	FALSE	FALSE	FALSE	ebi-a-GCST90018934	9	120359820	0.0153	258718	0.2995	Uterine fibroids || id:ebi-a-GCST90018934	Uterine fibroids	Uterine fibroids || ||	TRUE	igd	1e-200	120359820	31564	0.0150244	9	eqtl-a-ENSG00000136869	|| id:eqtl-a-ENSG00000136869	TRUE	reported	igd	2	1	TRUE	0.232152856225155	1797.93181209716
199	rs78227897	A	G	A	G	-0.249445	0.0247	0.0217353	0.0253313	FALSE	FALSE	FALSE	ebi-a-GCST90018934	9	119926739	0.0365	258718	0.498	Uterine fibroids || id:ebi-a-GCST90018934	Uterine fibroids	Uterine fibroids || ||	TRUE	igd	9.38102e-10	119926739	27803	0.0407622	9	eqtl-a-ENSG00000136869	|| id:eqtl-a-ENSG00000136869	TRUE	reported	igd	2	1	TRUE	-0.03667707336218	37.4484955622137
200	rs2409522	T	C	T	C	-0.0974528	0.0157	0.489233	0.45414	FALSE	FALSE	FALSE	ebi-a-GCST90018934	21	35872145	0.0088	258718	0.0731206	Uterine fibroids || id:ebi-a-GCST90018934	Uterine fibroids	Uterine fibroids || ||	TRUE	igd	2.31366e-16	35872145	31470	0.011878	21	eqtl-a-ENSG00000159200	|| id:eqtl-a-ENSG00000159200	TRUE	reported	igd	2	1	TRUE	-0.0462011115739802	67.3134735036036
201	rs79125270	C	T	C	T	0.118904	-0.0034	0.140981	0.12459	FALSE	FALSE	FALSE	ebi-a-GCST90018934	21	35938968	0.0135	258718	0.8035	Uterine fibroids || id:ebi-a-GCST90018934	Uterine fibroids	Uterine fibroids || ||	TRUE	igd	3.30293e-12	35938968	31017	0.0170733	21	eqtl-a-ENSG00000159200	|| id:eqtl-a-ENSG00000159200	TRUE	reported	igd	2	1	TRUE	0.0395142539830521	48.501814529122
202	rs10193766	A	G	A	G	0.112521	-0.0042	0.376639	0.322393	FALSE	FALSE	FALSE	ebi-a-GCST90018934	2	46454212	0.01	258718	0.673301	Uterine fibroids || id:ebi-a-GCST90018934	Uterine fibroids	Uterine fibroids || ||	TRUE	igd	4.00959e-20	46454212	31470	0.0122466	2	eqtl-a-ENSG00000116016	|| id:eqtl-a-ENSG00000116016	TRUE	reported	igd	2	1	TRUE	0.051725146017028	84.4182024249068
203	rs11691694	C	G	C	G	0.334126	0.0148	0.456035	0.388392	FALSE	TRUE	TRUE	ebi-a-GCST90018934	2	46622081	0.0097	258718	0.1258	Uterine fibroids || id:ebi-a-GCST90018934	Uterine fibroids	Uterine fibroids || ||	TRUE	igd	5.2723e-182	46622081	31348	0.0116141	2	eqtl-a-ENSG00000116016	|| id:eqtl-a-ENSG00000116016	TRUE	reported	igd	2	1	FALSE	0.160388973986362	827.655148466955
204	rs4328821	G	A	G	A	-0.151862	0.0109	0.118714	0.158009	FALSE	FALSE	FALSE	ebi-a-GCST90018934	3	128316435	0.0113	258718	0.3344	Uterine fibroids || id:ebi-a-GCST90018934	Uterine fibroids	Uterine fibroids || ||	TRUE	igd	1.30407e-16	128316435	30971	0.0183563	3	eqtl-a-ENSG00000116016	|| id:eqtl-a-ENSG00000116016	TRUE	reported	igd	2	1	TRUE	-0.0469592337828321	68.4428265458309
205	rs73926247	G	T	G	T	-0.128962	0.0026	0.182534	0.149168	FALSE	FALSE	FALSE	ebi-a-GCST90018934	2	46514573	0.0126	258718	0.835	Uterine fibroids || id:ebi-a-GCST90018934	Uterine fibroids	Uterine fibroids || ||	TRUE	igd	4.82059e-17	46514573	31141	0.0153694	2	eqtl-a-ENSG00000116016	|| id:eqtl-a-ENSG00000116016	TRUE	reported	igd	2	1	TRUE	-0.0474965532469655	70.4060034100546
206	rs77850569	T	G	T	G	0.246085	0.0048	0.0264481	0.0321149	FALSE	FALSE	FALSE	ebi-a-GCST90018934	2	46992606	0.0292	258718	0.8689	Uterine fibroids || id:ebi-a-GCST90018934	Uterine fibroids	Uterine fibroids || ||	TRUE	igd	3.03599e-11	46992606	28927	0.0370331	2	eqtl-a-ENSG00000116016	|| id:eqtl-a-ENSG00000116016	TRUE	reported	igd	2	1	TRUE	0.0390415591206869	44.1560431228433
207	rs78744187	T	C	T	C	-0.12767	-0.0101	0.0806295	0.0816609	FALSE	FALSE	FALSE	ebi-a-GCST90018934	19	33754548	0.0166	258718	0.542199	Uterine fibroids || id:ebi-a-GCST90018934	Uterine fibroids	Uterine fibroids || ||	TRUE	igd	4.99321e-09	33754548	23446	0.0218337	19	eqtl-a-ENSG00000116016	|| id:eqtl-a-ENSG00000116016	TRUE	reported	igd	2	1	TRUE	-0.0381618302863802	34.1918846239854
208	rs297588	G	A	G	A	0.132799	-0.0122	0.711902	0.717509	FALSE	FALSE	FALSE	ebi-a-GCST90018934	2	157358052	0.0096	258718	0.2044	Uterine fibroids || id:ebi-a-GCST90018934	Uterine fibroids	Uterine fibroids || ||	TRUE	igd	3.6116e-24	157358052	31644	0.0130945	2	eqtl-a-ENSG00000153234	|| id:eqtl-a-ENSG00000153234	TRUE	reported	igd	2	1	TRUE	0.0569205690229242	102.851769883889
209	rs10484552	C	G	C	G	-0.307068	0.0149	0.060725	0.0429567	FALSE	TRUE	FALSE	ebi-a-GCST90018934	6	30484036	0.0246	258718	0.5444	Uterine fibroids || id:ebi-a-GCST90018934	Uterine fibroids	Uterine fibroids || ||	TRUE	igd	3.01231e-35	30484036	7713	0.0247866	6	eqtl-a-ENSG00000204516	|| id:eqtl-a-ENSG00000204516	TRUE	reported	igd	2	1	TRUE	-0.13969560977917	153.474138458586
210	rs114832009	T	C	T	C	0.260733	0.0174	0.0227595	0.0319413	FALSE	FALSE	FALSE	ebi-a-GCST90018934	6	31770823	0.0351	258718	0.6205	Uterine fibroids || id:ebi-a-GCST90018934	Uterine fibroids	Uterine fibroids || ||	TRUE	igd	6.02976e-11	31770823	10285	0.0398479	6	eqtl-a-ENSG00000204516	|| id:eqtl-a-ENSG00000204516	TRUE	reported	igd	2	1	TRUE	0.0643914824356091	42.8135387264154
211	rs116227766	T	C	T	C	0.301258	-0.1332	0.0252505	0.005607	FALSE	FALSE	FALSE	ebi-a-GCST90018934	6	31219650	0.1066	258718	0.2115	Uterine fibroids || id:ebi-a-GCST90018934	Uterine fibroids	Uterine fibroids || ||	TRUE	igd	1.7374e-15	31219650	9267	0.0378522	6	eqtl-a-ENSG00000204516	|| id:eqtl-a-ENSG00000204516	TRUE	reported	igd	2	1	TRUE	0.0824034171704413	63.3424598623552
212	rs139395255	G	A	G	A	0.235869	-0.0052	0.0243401	0.0453224	FALSE	FALSE	FALSE	ebi-a-GCST90018934	6	31449736	0.0191	258718	0.7867	Uterine fibroids || id:ebi-a-GCST90018934	Uterine fibroids	Uterine fibroids || ||	TRUE	igd	9.64362e-10	31449736	13045	0.0385709	6	eqtl-a-ENSG00000204516	|| id:eqtl-a-ENSG00000204516	TRUE	reported	igd	2	1	TRUE	0.053468826341399	37.3957447061039
213	rs139416387	T	C	T	C	0.385115	0.0449	0.0309632	0.0143722	FALSE	FALSE	FALSE	ebi-a-GCST90018934	6	31213840	0.0369	258718	0.2236	Uterine fibroids || id:ebi-a-GCST90018934	Uterine fibroids	Uterine fibroids || ||	TRUE	igd	2.10572e-29	31213840	12651	0.0342066	6	eqtl-a-ENSG00000204516	|| id:eqtl-a-ENSG00000204516	TRUE	reported	igd	2	1	TRUE	0.099606403206469	126.753818234585
214	rs17202787	A	C	A	C	0.16875	-0.0723	0.0483943	0.008681	FALSE	FALSE	FALSE	ebi-a-GCST90018934	6	32428397	0.0856	258718	0.3983	Uterine fibroids || id:ebi-a-GCST90018934	Uterine fibroids	Uterine fibroids || ||	TRUE	igd	1.1123e-09	32428397	4948	0.027698	6	eqtl-a-ENSG00000204516	|| id:eqtl-a-ENSG00000204516	TRUE	reported	igd	2	1	TRUE	0.0863067497889515	37.1185276549806
215	rs28381344	A	G	A	G	-1.03196	-0.0088	0.0368713	0.0255211	FALSE	FALSE	FALSE	ebi-a-GCST90018934	6	31707526	0.0326	258718	0.787501	Uterine fibroids || id:ebi-a-GCST90018934	Uterine fibroids	Uterine fibroids || ||	TRUE	igd	1e-200	31707526	10797	0.0303655	6	eqtl-a-ENSG00000204516	|| id:eqtl-a-ENSG00000204516	TRUE	reported	igd	2	1	TRUE	-0.310884666601224	1154.95444442315
216	rs2854048	A	G	A	G	0.32064	0.0494	0.0255903	0.0534748	FALSE	FALSE	FALSE	ebi-a-GCST90018934	6	32191118	0.0172	258718	0.00398804	Uterine fibroids || id:ebi-a-GCST90018934	Uterine fibroids	Uterine fibroids || ||	TRUE	igd	1.47877e-17	32191118	7207	0.0375941	6	eqtl-a-ENSG00000204516	|| id:eqtl-a-ENSG00000204516	TRUE	reported	igd	2	1	TRUE	0.0999768906822624	72.743805199807
217	rs28732101	T	C	T	C	-0.760396	-0.021	0.0478247	0.0341494	FALSE	FALSE	FALSE	ebi-a-GCST90018934	6	31106302	0.0272	258718	0.4394	Uterine fibroids || id:ebi-a-GCST90018934	Uterine fibroids	Uterine fibroids || ||	TRUE	igd	1.19399e-172	31106302	13566	0.0271464	6	eqtl-a-ENSG00000204516	|| id:eqtl-a-ENSG00000204516	TRUE	reported	igd	2	1	TRUE	-0.233842059716178	784.61238488368
218	rs28895018	C	T	C	T	-0.368524	-4e-04	0.0664373	0.0516494	FALSE	FALSE	FALSE	ebi-a-GCST90018934	6	32224378	0.0211	258718	0.9855	Uterine fibroids || id:ebi-a-GCST90018934	Uterine fibroids	Uterine fibroids || ||	TRUE	igd	1.53745e-54	32224378	4948	0.0236961	6	eqtl-a-ENSG00000204516	|| id:eqtl-a-ENSG00000204516	TRUE	reported	igd	2	1	TRUE	-0.215920788717777	241.867661081772
219	rs28895206	A	G	A	G	-0.82656	0.0132	0.0377743	0.0336579	FALSE	FALSE	FALSE	ebi-a-GCST90018934	6	32425936	0.0324	258718	0.6846	Uterine fibroids || id:ebi-a-GCST90018934	Uterine fibroids	Uterine fibroids || ||	TRUE	igd	1.92752e-162	32425936	12787	0.0304331	6	eqtl-a-ENSG00000204516	|| id:eqtl-a-ENSG00000204516	TRUE	reported	igd	2	1	TRUE	-0.233559277451624	737.660252453248
220	rs34331231	T	C	T	C	-0.39833	-0.0161	0.0563954	0.0438586	FALSE	FALSE	FALSE	ebi-a-GCST90018934	6	30864927	0.0234	258718	0.4911	Uterine fibroids || id:ebi-a-GCST90018934	Uterine fibroids	Uterine fibroids || ||	TRUE	igd	1.14604e-54	30864927	4121	0.0255817	6	eqtl-a-ENSG00000204516	|| id:eqtl-a-ENSG00000204516	TRUE	reported	igd	2	1	TRUE	-0.235775147678121	242.452814168916
221	rs34974284	T	C	T	C	0.461574	0.0837	0.0174659	0.0140807	FALSE	FALSE	FALSE	ebi-a-GCST90018934	6	31798707	0.0442	258718	0.0580297	Uterine fibroids || id:ebi-a-GCST90018934	Uterine fibroids	Uterine fibroids || ||	TRUE	igd	2.05353e-24	31798707	5724	0.045267	6	eqtl-a-ENSG00000204516	|| id:eqtl-a-ENSG00000204516	TRUE	reported	igd	2	1	TRUE	0.133590446761631	103.972682375293
222	rs3828917	T	G	T	G	-1.152	-0.0321	0.0380232	0.030577	FALSE	FALSE	FALSE	ebi-a-GCST90018934	6	31465917	0.0269	258718	0.2335	Uterine fibroids || id:ebi-a-GCST90018934	Uterine fibroids	Uterine fibroids || ||	TRUE	igd	1e-200	31465917	10798	0.0295707	6	eqtl-a-ENSG00000204516	|| id:eqtl-a-ENSG00000204516	TRUE	reported	igd	2	1	TRUE	-0.351072528756377	1517.68536958656
223	rs41316748	C	T	C	T	-1.02053	-0.0027	0.0358882	0.026017	FALSE	FALSE	FALSE	ebi-a-GCST90018934	6	32019512	0.032	258718	0.934	Uterine fibroids || id:ebi-a-GCST90018934	Uterine fibroids	Uterine fibroids || ||	TRUE	igd	1e-200	32019512	13566	0.0308221	6	eqtl-a-ENSG00000204516	|| id:eqtl-a-ENSG00000204516	TRUE	reported	igd	2	1	TRUE	-0.273458991940243	1096.29416263043
224	rs4151659	G	A	G	A	0.323954	0.0113	0.0164289	0.0114698	FALSE	FALSE	FALSE	ebi-a-GCST90018934	6	31918464	0.0566	258718	0.8419	Uterine fibroids || id:ebi-a-GCST90018934	Uterine fibroids	Uterine fibroids || ||	TRUE	igd	4.19083e-12	31918464	8917	0.0467412	6	eqtl-a-ENSG00000204516	|| id:eqtl-a-ENSG00000204516	TRUE	reported	igd	2	1	TRUE	0.0732075576235471	48.0360156388841
225	rs45627734	A	G	A	G	0.769012	0.0435	0.0386578	0.0547798	FALSE	FALSE	FALSE	ebi-a-GCST90018934	6	31474884	0.0165	258718	0.00860498	Uterine fibroids || id:ebi-a-GCST90018934	Uterine fibroids	Uterine fibroids || ||	TRUE	igd	3.76704e-143	31474884	13561	0.0301874	6	eqtl-a-ENSG00000204516	|| id:eqtl-a-ENSG00000204516	TRUE	reported	igd	2	1	TRUE	0.21371825305825	648.95534635832
226	rs79860141	A	C	A	C	0.376728	0.0065	0.0140631	0.0406369	FALSE	FALSE	FALSE	ebi-a-GCST90018934	6	31210599	0.0184	258718	0.7226	Uterine fibroids || id:ebi-a-GCST90018934	Uterine fibroids	Uterine fibroids || ||	TRUE	igd	8.14142e-14	31210599	7389	0.0504456	6	eqtl-a-ENSG00000204516	|| id:eqtl-a-ENSG00000204516	TRUE	reported	igd	2	1	TRUE	0.0865639921062895	55.7711007443054
227	rs9267508	A	G	A	G	0.342624	0.0345	0.0142707	0.0110847	FALSE	FALSE	FALSE	ebi-a-GCST90018934	6	31564299	0.0566	258718	0.5423	Uterine fibroids || id:ebi-a-GCST90018934	Uterine fibroids	Uterine fibroids || ||	TRUE	igd	7.97444e-12	31564299	6462	0.0500986	6	eqtl-a-ENSG00000204516	|| id:eqtl-a-ENSG00000204516	TRUE	reported	igd	2	1	TRUE	0.084783121529561	46.7718321588131
228	rs13204700	G	A	G	A	-0.175895	0.0491	0.0710786	0.0702633	FALSE	FALSE	FALSE	ebi-a-GCST90018934	6	136778008	0.0296	258718	0.0975911	Uterine fibroids || id:ebi-a-GCST90018934	Uterine fibroids	Uterine fibroids || ||	TRUE	igd	2.74979e-14	136778008	12592	0.0231151	6	eqtl-a-ENSG00000197442	|| id:eqtl-a-ENSG00000197442	TRUE	reported	igd	2	1	TRUE	-0.0676625594589894	57.9049159398103
229	rs13209304	A	G	A	G	-0.16408	0.0119	0.0766706	0.0669254	FALSE	FALSE	FALSE	ebi-a-GCST90018934	6	136573195	0.0225	258718	0.5961	Uterine fibroids || id:ebi-a-GCST90018934	Uterine fibroids	Uterine fibroids || ||	TRUE	igd	1.99388e-13	136573195	12787	0.0223266	6	eqtl-a-ENSG00000197442	|| id:eqtl-a-ENSG00000197442	TRUE	reported	igd	2	1	TRUE	-0.0648585602841841	54.0089969068827
230	rs149007767	T	C	T	C	0.0940034	0.0013	0.149708	0.165567	FALSE	FALSE	FALSE	ebi-a-GCST90018934	7	50370254	0.0122	258718	0.912	Uterine fibroids || id:ebi-a-GCST90018934	Uterine fibroids	Uterine fibroids || ||	TRUE	igd	1.68671e-08	50370254	13100	0.0166628	7	eqtl-a-ENSG00000197442	|| id:eqtl-a-ENSG00000197442	TRUE	reported	igd	2	1	TRUE	0.04923410911594	31.8266670220757
231	rs17175232	A	C	A	C	-0.145935	-0.0081	0.0589312	0.110573	FALSE	FALSE	FALSE	ebi-a-GCST90018934	6	137510532	0.016	258718	0.6152	Uterine fibroids || id:ebi-a-GCST90018934	Uterine fibroids	Uterine fibroids || ||	TRUE	igd	7.41703e-09	137510532	13099	0.0252434	6	eqtl-a-ENSG00000197442	|| id:eqtl-a-ENSG00000197442	TRUE	reported	igd	2	1	TRUE	-0.050451290900227	33.421291380195
232	rs6924387	G	A	G	A	-0.452607	0.005	0.413703	0.431365	FALSE	FALSE	FALSE	ebi-a-GCST90018934	6	137082948	0.0086	258718	0.559399	Uterine fibroids || id:ebi-a-GCST90018934	Uterine fibroids	Uterine fibroids || ||	TRUE	igd	1e-200	137082948	14253	0.0114687	6	eqtl-a-ENSG00000197442	|| id:eqtl-a-ENSG00000197442	TRUE	reported	igd	2	1	TRUE	-0.313879120633344	1557.45012457747
233	rs77417335	C	T	C	T	-0.233202	-0.0185	0.0551803	0.05544	FALSE	FALSE	FALSE	ebi-a-GCST90018934	6	137286377	0.0243	258718	0.4454	Uterine fibroids || id:ebi-a-GCST90018934	Uterine fibroids	Uterine fibroids || ||	TRUE	igd	2.91206e-19	137286377	14253	0.0259922	6	eqtl-a-ENSG00000197442	|| id:eqtl-a-ENSG00000197442	TRUE	reported	igd	2	1	TRUE	-0.0749451366079629	80.4967712973589
234	rs113450445	T	C	T	C	-0.187336	-0.0172	0.0566726	0.0568065	FALSE	FALSE	FALSE	ebi-a-GCST90018934	5	150030058	0.024	258718	0.475	Uterine fibroids || id:ebi-a-GCST90018934	Uterine fibroids	Uterine fibroids || ||	TRUE	igd	3.06761e-13	150030058	28649	0.0256927	5	eqtl-a-ENSG00000211445	|| id:eqtl-a-ENSG00000211445	TRUE	reported	igd	2	1	TRUE	-0.0430397066774423	53.1646542785416
235	rs12518386	A	G	A	G	0.383678	1e-04	0.231531	0.251083	FALSE	FALSE	FALSE	ebi-a-GCST90018934	5	150438085	0.0099	258718	0.9939	Uterine fibroids || id:ebi-a-GCST90018934	Uterine fibroids	Uterine fibroids || ||	TRUE	igd	1.05439e-171	150438085	31566	0.0137354	5	eqtl-a-ENSG00000211445	|| id:eqtl-a-ENSG00000211445	TRUE	reported	igd	2	1	TRUE	0.15531980398528	780.281252401123
236	rs149007767	T	C	T	C	-0.316024	0.0013	0.149708	0.165567	FALSE	FALSE	FALSE	ebi-a-GCST90018934	7	50370254	0.0122	258718	0.912	Uterine fibroids || id:ebi-a-GCST90018934	Uterine fibroids	Uterine fibroids || ||	TRUE	igd	4.46889e-82	50370254	30077	0.0164682	7	eqtl-a-ENSG00000211445	|| id:eqtl-a-ENSG00000211445	TRUE	reported	igd	2	1	TRUE	-0.10998371753603	368.254333443539
237	rs149110519	T	C	T	C	0.566731	-0.0036	0.0526158	0.0331408	FALSE	FALSE	FALSE	ebi-a-GCST90018934	6	144385777	0.0313	258718	0.9081	Uterine fibroids || id:ebi-a-GCST90018934	Uterine fibroids	Uterine fibroids || ||	TRUE	igd	1.50314e-103	144385777	25735	0.0262275	6	eqtl-a-ENSG00000211445	|| id:eqtl-a-ENSG00000211445	TRUE	reported	igd	2	1	TRUE	0.133496571298987	466.917494820535
238	rs76236043	G	A	G	A	0.283087	-0.0608	0.0149777	0.0131676	FALSE	FALSE	FALSE	ebi-a-GCST90018934	5	150083091	0.048	258718	0.2053	Uterine fibroids || id:ebi-a-GCST90018934	Uterine fibroids	Uterine fibroids || ||	TRUE	igd	7.29458e-09	150083091	24170	0.0489423	5	eqtl-a-ENSG00000211445	|| id:eqtl-a-ENSG00000211445	TRUE	reported	igd	2	1	TRUE	0.037180464052965	33.4557755992187
239	rs870406	A	G	A	G	-0.209229	-0.0045	0.127762	0.117537	FALSE	FALSE	FALSE	ebi-a-GCST90018934	5	150400601	0.0133	258718	0.734301	Uterine fibroids || id:ebi-a-GCST90018934	Uterine fibroids	Uterine fibroids || ||	TRUE	igd	4.24131e-32	150400601	31683	0.0177418	5	eqtl-a-ENSG00000211445	|| id:eqtl-a-ENSG00000211445	TRUE	reported	igd	2	1	TRUE	-0.0661109810871344	139.074785986311
240	rs2075574	T	C	T	C	0.113311	-0.0104	0.325163	0.359994	FALSE	FALSE	FALSE	ebi-a-GCST90018934	7	30950744	0.009	258718	0.2451	Uterine fibroids || id:ebi-a-GCST90018934	Uterine fibroids	Uterine fibroids || ||	TRUE	igd	3.77398e-19	30950744	14275	0.0126697	7	eqtl-a-ENSG00000240583	|| id:eqtl-a-ENSG00000240583	TRUE	reported	igd	2	1	TRUE	0.0746508259368778	79.985540073326
241	rs225245	G	A	G	A	-0.102903	0.006	0.440335	0.443685	FALSE	FALSE	FALSE	ebi-a-GCST90018934	17	33946107	0.0086	258718	0.487401	Uterine fibroids || id:ebi-a-GCST90018934	Uterine fibroids	Uterine fibroids || ||	TRUE	igd	7.59277e-18	33946107	31355	0.0119578	17	eqtl-a-ENSG00000240583	|| id:eqtl-a-ENSG00000240583	TRUE	reported	igd	2	1	TRUE	-0.0485428095932957	74.054849169453
242	rs6053130	T	G	T	G	-0.262698	0.0396	0.0942324	0.11055	FALSE	FALSE	FALSE	ebi-a-GCST90018934	20	5111706	0.0238	258718	0.09621	Uterine fibroids || id:ebi-a-GCST90018934	Uterine fibroids	Uterine fibroids || ||	TRUE	igd	1.77296e-38	5111706	28135	0.0202518	20	eqtl-a-ENSG00000132646	|| id:eqtl-a-ENSG00000132646	TRUE	reported	igd	2	1	TRUE	-0.0771063659201226	168.262087736954
243	rs112401666	T	C	T	C	0.209316	-0.068	0.0289764	0.0274317	FALSE	FALSE	FALSE	ebi-a-GCST90018934	2	1064303	0.0321	258718	0.0340001	Uterine fibroids || id:ebi-a-GCST90018934	Uterine fibroids	Uterine fibroids || ||	TRUE	igd	3.49663e-09	1064303	16170	0.0354382	2	eqtl-a-ENSG00000130508	|| id:eqtl-a-ENSG00000130508	TRUE	reported	igd	2	1	TRUE	0.0464017727339782	34.8868328187699
244	rs113940797	G	A	G	A	-0.338439	0.0038	0.0185762	0.0253454	FALSE	FALSE	FALSE	ebi-a-GCST90018934	2	2073807	0.0318	258718	0.9047	Uterine fibroids || id:ebi-a-GCST90018934	Uterine fibroids	Uterine fibroids || ||	TRUE	igd	1.42626e-14	2073807	18358	0.0439874	2	eqtl-a-ENSG00000130508	|| id:eqtl-a-ENSG00000130508	TRUE	reported	igd	2	1	TRUE	-0.05669750118646	59.1976165495953
245	rs115443735	T	C	T	C	-0.331806	0.0197	0.0507616	0.0407482	FALSE	FALSE	FALSE	ebi-a-GCST90018934	2	2067199	0.0239	258718	0.4095	Uterine fibroids || id:ebi-a-GCST90018934	Uterine fibroids	Uterine fibroids || ||	TRUE	igd	8.7277e-35	2067199	20100	0.0269695	2	eqtl-a-ENSG00000130508	|| id:eqtl-a-ENSG00000130508	TRUE	reported	igd	2	1	TRUE	-0.0864580918155263	151.364029335978
246	rs116566263	A	C	A	C	0.334356	0.0377	0.0132863	0.00580951	FALSE	FALSE	FALSE	ebi-a-GCST90018934	2	2031223	0.0616	258718	0.54	Uterine fibroids || id:ebi-a-GCST90018934	Uterine fibroids	Uterine fibroids || ||	TRUE	igd	1.1822e-10	2031223	8682	0.051905	2	eqtl-a-ENSG00000130508	|| id:eqtl-a-ENSG00000130508	TRUE	reported	igd	2	1	TRUE	0.0689770231972693	41.4953900494799
247	rs12714326	G	A	G	A	-0.497829	-0.0024	0.675847	0.61425	FALSE	FALSE	FALSE	ebi-a-GCST90018934	2	1781872	0.0089	258718	0.7899	Uterine fibroids || id:ebi-a-GCST90018934	Uterine fibroids	Uterine fibroids || ||	TRUE	igd	1e-200	1781872	20280	0.0120056	2	eqtl-a-ENSG00000130508	|| id:eqtl-a-ENSG00000130508	TRUE	reported	igd	2	1	TRUE	-0.279582530842653	1719.46224717114
248	rs13426896	T	C	T	C	0.0935687	0.0057	0.187098	0.153918	FALSE	FALSE	FALSE	ebi-a-GCST90018934	2	1554768	0.0128	258718	0.6555	Uterine fibroids || id:ebi-a-GCST90018934	Uterine fibroids	Uterine fibroids || ||	TRUE	igd	8.29373e-10	1554768	20947	0.0152409	2	eqtl-a-ENSG00000130508	|| id:eqtl-a-ENSG00000130508	TRUE	reported	igd	2	1	TRUE	0.0423827748884498	37.6911999614341
249	rs138261024	A	G	A	G	0.229356	-0.0256	0.0252031	0.0239148	FALSE	FALSE	FALSE	ebi-a-GCST90018934	2	2128946	0.0345	258718	0.4574	Uterine fibroids || id:ebi-a-GCST90018934	Uterine fibroids	Uterine fibroids || ||	TRUE	igd	1.46839e-09	2128946	17456	0.0379227	2	eqtl-a-ENSG00000130508	|| id:eqtl-a-ENSG00000130508	TRUE	reported	igd	2	1	TRUE	0.045730797256072	36.5781478350835
250	rs148806709	A	G	A	G	0.236373	-0.0438	0.0218744	0.0180882	FALSE	FALSE	FALSE	ebi-a-GCST90018934	2	2173284	0.0435	258718	0.3138	Uterine fibroids || id:ebi-a-GCST90018934	Uterine fibroids	Uterine fibroids || ||	TRUE	igd	6.02726e-09	2173284	16769	0.0406405	2	eqtl-a-ENSG00000130508	|| id:eqtl-a-ENSG00000130508	TRUE	reported	igd	2	1	TRUE	0.044871798894015	33.8281034128285
251	rs3924017	C	G	C	G	0.343869	-0.0051	0.334665	0.406125	FALSE	TRUE	FALSE	ebi-a-GCST90018934	2	1832273	0.0088	258718	0.561	Uterine fibroids || id:ebi-a-GCST90018934	Uterine fibroids	Uterine fibroids || ||	TRUE	igd	1.21339e-172	1832273	20606	0.0122764	2	eqtl-a-ENSG00000130508	|| id:eqtl-a-ENSG00000130508	TRUE	reported	igd	2	1	TRUE	0.191527391993337	784.592207193685
252	rs6714510	T	C	T	C	-0.141227	0.0066	0.497697	0.436481	FALSE	FALSE	FALSE	ebi-a-GCST90018934	2	1735545	0.0088	258718	0.4547	Uterine fibroids || id:ebi-a-GCST90018934	Uterine fibroids	Uterine fibroids || ||	TRUE	igd	8.91661e-33	1735545	20941	0.0118441	2	eqtl-a-ENSG00000130508	|| id:eqtl-a-ENSG00000130508	TRUE	reported	igd	2	1	TRUE	-0.0821236482607037	142.177651593001
253	rs71442322	T	C	T	C	0.545072	0.0191	0.0225476	0.0238774	FALSE	FALSE	FALSE	ebi-a-GCST90018934	2	2192749	0.0391	258718	0.6252	Uterine fibroids || id:ebi-a-GCST90018934	Uterine fibroids	Uterine fibroids || ||	TRUE	igd	1.23794e-42	2192749	16951	0.0398276	2	eqtl-a-ENSG00000130508	|| id:eqtl-a-ENSG00000130508	TRUE	reported	igd	2	1	TRUE	0.104546909416249	187.300731226055
254	rs80294075	G	A	G	A	-0.154674	0.0135	0.0475327	0.0435829	FALSE	FALSE	FALSE	ebi-a-GCST90018934	2	2388034	0.027	258718	0.617401	Uterine fibroids || id:ebi-a-GCST90018934	Uterine fibroids	Uterine fibroids || ||	TRUE	igd	3.10163e-08	2388034	19541	0.0279417	2	eqtl-a-ENSG00000130508	|| id:eqtl-a-ENSG00000130508	TRUE	reported	igd	2	1	TRUE	-0.0395706370149472	30.6428378333203
255	rs2073345	C	G	C	G	0.114542	-0.0031	0.348148	0.388503	FALSE	TRUE	FALSE	ebi-a-GCST90018934	14	23292476	0.0087	258718	0.7209	Uterine fibroids || id:ebi-a-GCST90018934	Uterine fibroids	Uterine fibroids || ||	TRUE	igd	3.73594e-20	23292476	25651	0.0124564	14	eqtl-a-ENSG00000157227	|| id:eqtl-a-ENSG00000157227	TRUE	reported	igd	2	1	TRUE	0.0573221292966203	84.5560004281092
256	rs10423726	A	C	A	C	0.0716818	-0.0025	0.595533	0.55661	FALSE	FALSE	FALSE	ebi-a-GCST90018934	19	16444697	0.0091	258718	0.785199	Uterine fibroids || id:ebi-a-GCST90018934	Uterine fibroids	Uterine fibroids || ||	TRUE	igd	3.25087e-09	16444697	14710	0.0121119	19	eqtl-a-ENSG00000010810	|| id:eqtl-a-ENSG00000010810	TRUE	reported	igd	2	1	TRUE	0.0487419956880109	35.0262184331182
257	rs1067141	C	T	C	T	-0.103944	0.0023	0.21663	0.233941	FALSE	FALSE	FALSE	ebi-a-GCST90018934	6	112055276	0.01	258718	0.8174	Uterine fibroids || id:ebi-a-GCST90018934	Uterine fibroids	Uterine fibroids || ||	TRUE	igd	5.68591e-13	112055276	31184	0.0144213	6	eqtl-a-ENSG00000010810	|| id:eqtl-a-ENSG00000010810	TRUE	reported	igd	2	1	TRUE	-0.0407832240259014	51.9505354460722
258	rs1474466	G	A	G	A	-0.144223	0.0067	0.47667	0.540618	FALSE	FALSE	FALSE	ebi-a-GCST90018934	6	112098264	0.0091	258718	0.461	Uterine fibroids || id:ebi-a-GCST90018934	Uterine fibroids	Uterine fibroids || ||	TRUE	igd	4.70435e-34	112098264	31565	0.0118545	6	eqtl-a-ENSG00000010810	|| id:eqtl-a-ENSG00000010810	TRUE	reported	igd	2	1	TRUE	-0.0683197423697911	148.013922604087
259	rs9898186	T	C	T	C	0.124328	-0.0116	0.17964	0.18926	FALSE	FALSE	FALSE	ebi-a-GCST90018934	17	48278507	0.0142	258718	0.4118	Uterine fibroids || id:ebi-a-GCST90018934	Uterine fibroids	Uterine fibroids || ||	TRUE	igd	9.17698e-16	48278507	30964	0.0154686	17	eqtl-a-ENSG00000108821	|| id:eqtl-a-ENSG00000108821	TRUE	reported	igd	2	1	TRUE	0.0456300391425847	64.6004995494397
260	rs243484	T	G	T	G	-0.272132	-0.0189	0.311456	0.317797	FALSE	FALSE	FALSE	ebi-a-GCST90018934	7	148448655	0.0108	258718	0.0806696	Uterine fibroids || id:ebi-a-GCST90018934	Uterine fibroids	Uterine fibroids || ||	TRUE	igd	1.04713e-102	148448655	27823	0.0126465	7	eqtl-a-ENSG00000106462	|| id:eqtl-a-ENSG00000106462	TRUE	reported	igd	2	1	TRUE	-0.127949485406267	463.040022157645
261	rs10512472	C	T	C	T	0.0853943	-0.0117	0.179037	0.221266	FALSE	FALSE	FALSE	ebi-a-GCST90018934	17	33884804	0.01	258718	0.2434	Uterine fibroids || id:ebi-a-GCST90018934	Uterine fibroids	Uterine fibroids || ||	TRUE	igd	3.66252e-08	33884804	31684	0.0155076	17	eqtl-a-ENSG00000117592	|| id:eqtl-a-ENSG00000117592	TRUE	reported	igd	2	1	TRUE	0.0309221915467626	30.3227499735866
262	rs11602954	A	G	A	G	0.105363	0.047	0.211758	0.245076	FALSE	FALSE	FALSE	ebi-a-GCST90018934	11	202856	0.0124	258718	0.000156498	Uterine fibroids || id:ebi-a-GCST90018934	Uterine fibroids	Uterine fibroids || ||	TRUE	igd	4.29932e-13	202856	26110	0.0145408	11	eqtl-a-ENSG00000117592	|| id:eqtl-a-ENSG00000117592	TRUE	reported	igd	2	1	TRUE	0.0447998712749764	52.5048779816979
263	rs12091076	A	G	A	G	-0.269567	-0.0153	0.228877	0.215211	FALSE	FALSE	FALSE	ebi-a-GCST90018934	1	174290683	0.0109	258718	0.163	Uterine fibroids || id:ebi-a-GCST90018934	Uterine fibroids	Uterine fibroids || ||	TRUE	igd	8.44501e-83	174290683	31563	0.0139842	1	eqtl-a-ENSG00000117592	|| id:eqtl-a-ENSG00000117592	TRUE	reported	igd	2	1	TRUE	-0.107872826986775	371.585020099017
264	rs12744267	G	A	G	A	0.480187	0.0119	0.183721	0.205956	FALSE	FALSE	FALSE	ebi-a-GCST90018934	1	173486342	0.0104	258718	0.2505	Uterine fibroids || id:ebi-a-GCST90018934	Uterine fibroids	Uterine fibroids || ||	TRUE	igd	1e-200	173486342	31569	0.014828	1	eqtl-a-ENSG00000117592	|| id:eqtl-a-ENSG00000117592	TRUE	reported	igd	2	1	TRUE	0.179314082645544	1048.71056184379
265	rs1354034	C	T	C	T	0.24072	-0.0024	0.618137	0.611145	FALSE	FALSE	FALSE	ebi-a-GCST90018934	3	56849749	0.0088	258718	0.7888	Uterine fibroids || id:ebi-a-GCST90018934	Uterine fibroids	Uterine fibroids || ||	TRUE	igd	2.49e-88	56849749	31684	0.0120816	3	eqtl-a-ENSG00000117592	|| id:eqtl-a-ENSG00000117592	TRUE	reported	igd	2	1	TRUE	0.111244206928897	396.986230620261
266	rs145047765	T	C	T	C	0.239246	0.0116	0.0382843	0.0304539	FALSE	FALSE	FALSE	ebi-a-GCST90018934	1	173372797	0.0288	258718	0.687299	Uterine fibroids || id:ebi-a-GCST90018934	Uterine fibroids	Uterine fibroids || ||	TRUE	igd	1.08044e-14	173372797	25906	0.0309524	1	eqtl-a-ENSG00000117592	|| id:eqtl-a-ENSG00000117592	TRUE	reported	igd	2	1	TRUE	0.0479696654607823	59.7448826703135
267	rs1951626	A	G	A	G	-0.274903	-0.024	0.311286	0.343754	FALSE	FALSE	FALSE	ebi-a-GCST90018934	1	173892101	0.009	258718	0.00743704	Uterine fibroids || id:ebi-a-GCST90018934	Uterine fibroids	Uterine fibroids || ||	TRUE	igd	8.33681e-105	173892101	31684	0.0126442	1	eqtl-a-ENSG00000117592	|| id:eqtl-a-ENSG00000117592	TRUE	reported	igd	2	1	TRUE	-0.121245592562086	472.689815565003
268	rs3811444	T	C	T	C	-0.0783682	-0.0077	0.337611	0.301746	FALSE	FALSE	FALSE	ebi-a-GCST90018934	1	248039451	0.0096	258718	0.424	Uterine fibroids || id:ebi-a-GCST90018934	Uterine fibroids	Uterine fibroids || ||	TRUE	igd	4.5063e-10	248039451	31684	0.0125685	1	eqtl-a-ENSG00000117592	|| id:eqtl-a-ENSG00000117592	TRUE	reported	igd	2	1	TRUE	-0.0350093314194881	38.8787993491731
269	rs3850641	G	A	G	A	-0.112485	-0.0255	0.168496	0.157672	FALSE	FALSE	FALSE	ebi-a-GCST90018934	1	173175832	0.0121	258718	0.0346801	Uterine fibroids || id:ebi-a-GCST90018934	Uterine fibroids	Uterine fibroids || ||	TRUE	igd	1.37246e-12	173175832	31684	0.0158725	1	eqtl-a-ENSG00000117592	|| id:eqtl-a-ENSG00000117592	TRUE	reported	igd	2	1	TRUE	-0.0397831375476443	50.2225261791791
270	rs6592965	A	G	A	G	0.0698891	0.0053	0.449532	0.391061	FALSE	FALSE	FALSE	ebi-a-GCST90018934	7	50427982	0.009	258718	0.5535	Uterine fibroids || id:ebi-a-GCST90018934	Uterine fibroids	Uterine fibroids || ||	TRUE	igd	4.96318e-09	50427982	31684	0.0119501	7	eqtl-a-ENSG00000117592	|| id:eqtl-a-ENSG00000117592	TRUE	reported	igd	2	1	TRUE	0.0328395583376807	34.2039148552123
271	rs7413166	A	G	A	G	0.152713	-0.0063	0.241379	0.280086	FALSE	FALSE	FALSE	ebi-a-GCST90018934	1	173929735	0.0094	258718	0.5034	Uterine fibroids || id:ebi-a-GCST90018934	Uterine fibroids	Uterine fibroids || ||	TRUE	igd	2.83792e-28	173929735	31175	0.013849	1	eqtl-a-ENSG00000117592	|| id:eqtl-a-ENSG00000117592	TRUE	reported	igd	2	1	TRUE	0.0623337029213229	121.59485161957
272	rs75088350	G	T	G	T	-0.440151	-0.0224	0.0860799	0.122357	FALSE	FALSE	FALSE	ebi-a-GCST90018934	1	173690555	0.0123	258718	0.0687005	Uterine fibroids || id:ebi-a-GCST90018934	Uterine fibroids	Uterine fibroids || ||	TRUE	igd	1.62443e-98	173690555	31684	0.0208938	1	eqtl-a-ENSG00000117592	|| id:eqtl-a-ENSG00000117592	TRUE	reported	igd	2	1	TRUE	-0.117532348367139	443.780810826216
273	rs75650221	T	C	T	C	0.271439	-0.0167	0.0354877	0.0280147	FALSE	FALSE	FALSE	ebi-a-GCST90018934	1	174421994	0.0292	258718	0.5681	Uterine fibroids || id:ebi-a-GCST90018934	Uterine fibroids	Uterine fibroids || ||	TRUE	igd	2.6965e-17	174421994	31239	0.0320888	1	eqtl-a-ENSG00000117592	|| id:eqtl-a-ENSG00000117592	TRUE	reported	igd	2	1	TRUE	0.0478065343148542	71.5545970658918
274	rs13925	A	G	A	G	0.353837	0.0043	0.148395	0.156763	FALSE	FALSE	FALSE	ebi-a-GCST90018934	20	44644965	0.0115	258718	0.709601	Uterine fibroids || id:ebi-a-GCST90018934	Uterine fibroids	Uterine fibroids || ||	TRUE	igd	2.56448e-102	44644965	31683	0.0164753	20	eqtl-a-ENSG00000100985	|| id:eqtl-a-ENSG00000100985	TRUE	reported	igd	2	1	TRUE	0.119793085381211	461.25366031691
275	rs149007767	T	C	T	C	-0.146875	0.0013	0.149708	0.165567	FALSE	FALSE	FALSE	ebi-a-GCST90018934	7	50370254	0.0122	258718	0.912	Uterine fibroids || id:ebi-a-GCST90018934	Uterine fibroids	Uterine fibroids || ||	TRUE	igd	1.05609e-18	50370254	30077	0.0166357	7	eqtl-a-ENSG00000100985	|| id:eqtl-a-ENSG00000100985	TRUE	reported	igd	2	1	TRUE	-0.0508442562885123	77.9495476745363
276	rs149110519	T	C	T	C	-0.164549	-0.0036	0.0526158	0.0331408	FALSE	FALSE	FALSE	ebi-a-GCST90018934	6	144385777	0.0313	258718	0.9081	Uterine fibroids || id:ebi-a-GCST90018934	Uterine fibroids	Uterine fibroids || ||	TRUE	igd	6.36971e-10	144385777	25735	0.0266217	6	eqtl-a-ENSG00000100985	|| id:eqtl-a-ENSG00000100985	TRUE	reported	igd	2	1	TRUE	-0.0385027811171892	38.2048874447945
277	rs3731827	C	T	C	T	0.0961105	-0.0071	0.418566	0.411723	FALSE	FALSE	FALSE	ebi-a-GCST90018934	2	85806068	0.0087	258718	0.4148	Uterine fibroids || id:ebi-a-GCST90018934	Uterine fibroids	Uterine fibroids || ||	TRUE	igd	1.41449e-15	85806068	31569	0.0120374	2	eqtl-a-ENSG00000100985	|| id:eqtl-a-ENSG00000100985	TRUE	reported	igd	2	1	TRUE	0.0448934936047233	63.7494274584317
278	rs4065321	T	C	T	C	0.0775781	0.0054	0.539612	0.473789	FALSE	FALSE	FALSE	ebi-a-GCST90018934	17	38143548	0.0087	258718	0.5331	Uterine fibroids || id:ebi-a-GCST90018934	Uterine fibroids	Uterine fibroids || ||	TRUE	igd	7.68776e-11	38143548	31683	0.0119232	17	eqtl-a-ENSG00000100985	|| id:eqtl-a-ENSG00000100985	TRUE	reported	igd	2	1	TRUE	0.0365306076178423	42.3343230968349
279	rs56388170	T	G	T	G	-0.139995	0.0067	0.289189	0.271727	FALSE	FALSE	FALSE	ebi-a-GCST90018934	7	28724374	0.0098	258718	0.493	Uterine fibroids || id:ebi-a-GCST90018934	Uterine fibroids	Uterine fibroids || ||	TRUE	igd	9.37562e-27	28724374	31355	0.0130743	7	eqtl-a-ENSG00000100985	|| id:eqtl-a-ENSG00000100985	TRUE	reported	igd	2	1	TRUE	-0.0603617604797885	114.653722012371
280	rs6073969	T	C	T	C	0.203758	0.0056	0.934435	0.881901	FALSE	FALSE	FALSE	ebi-a-GCST90018934	20	44582836	0.0123	258718	0.649101	Uterine fibroids || id:ebi-a-GCST90018934	Uterine fibroids	Uterine fibroids || ||	TRUE	igd	1.96925e-17	44582836	30401	0.0239843	20	eqtl-a-ENSG00000100985	|| id:eqtl-a-ENSG00000100985	TRUE	reported	igd	2	1	TRUE	0.0486679478866915	72.1730805687048
281	rs7613595	C	A	C	A	0.109595	-0.0062	0.23545	0.19477	FALSE	FALSE	FALSE	ebi-a-GCST90018934	3	16908518	0.0116	258718	0.5926	Uterine fibroids || id:ebi-a-GCST90018934	Uterine fibroids	Uterine fibroids || ||	TRUE	igd	4.89441e-15	16908518	31569	0.0139975	3	eqtl-a-ENSG00000100985	|| id:eqtl-a-ENSG00000100985	TRUE	reported	igd	2	1	TRUE	0.0440252996544055	61.3028308164003
282	rs11205880	G	A	G	A	-0.265751	0.0179	0.137287	0.106112	FALSE	FALSE	FALSE	ebi-a-GCST90018934	1	52148287	0.016	258718	0.2637	Uterine fibroids || id:ebi-a-GCST90018934	Uterine fibroids	Uterine fibroids || ||	TRUE	igd	3.63496e-54	52148287	28799	0.0171488	1	eqtl-a-ENSG00000116157	|| id:eqtl-a-ENSG00000116157	TRUE	reported	igd	2	1	TRUE	-0.0909419325823108	240.149863487375
283	rs113048903	A	G	A	G	-0.395867	-0.0529	0.0181346	0.0164955	FALSE	FALSE	FALSE	ebi-a-GCST90018934	1	52828539	0.0437	258718	0.226	Uterine fibroids || id:ebi-a-GCST90018934	Uterine fibroids	Uterine fibroids || ||	TRUE	igd	5.56416e-19	52828539	25285	0.0444784	1	eqtl-a-ENSG00000116157	|| id:eqtl-a-ENSG00000116157	TRUE	reported	igd	2	1	TRUE	-0.0558864553478899	79.2136978380412
284	rs114458006	T	C	T	C	-0.328679	-0.0383	0.0183095	0.0202014	FALSE	FALSE	FALSE	ebi-a-GCST90018934	1	53118066	0.0408	258718	0.3489	Uterine fibroids || id:ebi-a-GCST90018934	Uterine fibroids	Uterine fibroids || ||	TRUE	igd	1.18713e-13	53118066	21733	0.0443072	1	eqtl-a-ENSG00000116157	|| id:eqtl-a-ENSG00000116157	TRUE	reported	igd	2	1	TRUE	-0.0502583941582162	55.0294665404547
285	rs115076220	A	G	A	G	0.315272	-0.0222	0.0224637	0.0297047	FALSE	FALSE	FALSE	ebi-a-GCST90018934	1	53640300	0.0305	258718	0.4666	Uterine fibroids || id:ebi-a-GCST90018934	Uterine fibroids	Uterine fibroids || ||	TRUE	igd	3.64418e-15	53640300	28268	0.0400763	1	eqtl-a-ENSG00000116157	|| id:eqtl-a-ENSG00000116157	TRUE	reported	igd	2	1	TRUE	0.0467402139921833	61.8864492587511
286	rs115258625	A	G	A	G	-0.328792	0.0072	0.0300585	0.0218541	FALSE	FALSE	FALSE	ebi-a-GCST90018934	1	52368501	0.0351	258718	0.8374	Uterine fibroids || id:ebi-a-GCST90018934	Uterine fibroids	Uterine fibroids || ||	TRUE	igd	3.004e-21	52368501	28313	0.0347468	1	eqtl-a-ENSG00000116157	|| id:eqtl-a-ENSG00000116157	TRUE	reported	igd	2	1	TRUE	-0.0561491434208555	89.5391268351969
287	rs115535279	A	G	A	G	-0.296161	-0.0257	0.0245019	0.0311766	FALSE	FALSE	FALSE	ebi-a-GCST90018934	1	52379183	0.0309	258718	0.406	Uterine fibroids || id:ebi-a-GCST90018934	Uterine fibroids	Uterine fibroids || ||	TRUE	igd	1.26619e-14	52379183	21237	0.0384166	1	eqtl-a-ENSG00000116157	|| id:eqtl-a-ENSG00000116157	TRUE	reported	igd	2	1	TRUE	-0.0528294288421325	59.431663211545
288	rs116742039	C	A	C	A	0.297582	-0.0017	0.0137139	0.0148717	FALSE	FALSE	FALSE	ebi-a-GCST90018934	1	52367984	0.0639	258718	0.9786	Uterine fibroids || id:ebi-a-GCST90018934	Uterine fibroids	Uterine fibroids || ||	TRUE	igd	5.8217e-09	52367984	7773	0.0511143	1	eqtl-a-ENSG00000116157	|| id:eqtl-a-ENSG00000116157	TRUE	reported	igd	2	1	TRUE	0.0658992882204618	33.8944414361711
289	rs12403721	C	A	C	A	0.486388	-0.0194	0.0339372	0.0307927	FALSE	FALSE	FALSE	ebi-a-GCST90018934	1	53144105	0.0438	258718	0.658701	Uterine fibroids || id:ebi-a-GCST90018934	Uterine fibroids	Uterine fibroids || ||	TRUE	igd	2.70458e-50	53144105	25996	0.0326144	1	eqtl-a-ENSG00000116157	|| id:eqtl-a-ENSG00000116157	TRUE	reported	igd	2	1	TRUE	0.0921057788864095	222.406213707631
290	rs139016450	C	T	C	T	0.355587	0.0019	0.022298	0.02072	FALSE	FALSE	FALSE	ebi-a-GCST90018934	1	53458445	0.0561	258718	0.973	Uterine fibroids || id:ebi-a-GCST90018934	Uterine fibroids	Uterine fibroids || ||	TRUE	igd	9.10332e-19	53458445	26198	0.0401983	1	eqtl-a-ENSG00000116157	|| id:eqtl-a-ENSG00000116157	TRUE	reported	igd	2	1	TRUE	0.0545723977729012	78.2485639938295
291	rs1416093	C	T	C	T	-0.676572	0.0037	0.731538	0.7576	FALSE	FALSE	FALSE	ebi-a-GCST90018934	1	53067034	0.0104	258718	0.7219	Uterine fibroids || id:ebi-a-GCST90018934	Uterine fibroids	Uterine fibroids || ||	TRUE	igd	1e-200	53067034	31684	0.0121632	1	eqtl-a-ENSG00000116157	|| id:eqtl-a-ENSG00000116157	TRUE	reported	igd	2	1	TRUE	-0.298281160139112	3094.08574659298
292	rs145975588	T	C	T	C	-0.232747	0.0035	0.021365	0.011632	FALSE	FALSE	FALSE	ebi-a-GCST90018934	1	53141582	0.0551	258718	0.9499	Uterine fibroids || id:ebi-a-GCST90018934	Uterine fibroids	Uterine fibroids || ||	TRUE	igd	1.50491e-08	53141582	23844	0.0411141	1	eqtl-a-ENSG00000116157	|| id:eqtl-a-ENSG00000116157	TRUE	reported	igd	2	1	TRUE	-0.0366378754748828	32.0469430028641
293	rs147527608	A	G	A	G	-0.289748	-0.0301	0.0370982	0.0183048	FALSE	FALSE	FALSE	ebi-a-GCST90018934	1	53050151	0.0348	258718	0.3874	Uterine fibroids || id:ebi-a-GCST90018934	Uterine fibroids	Uterine fibroids || ||	TRUE	igd	2.73149e-20	53050151	3329	0.0313957	1	eqtl-a-ENSG00000116157	|| id:eqtl-a-ENSG00000116157	TRUE	reported	igd	2	1	TRUE	-0.157991882076839	85.1727270602982
294	rs150786879	G	T	G	T	-0.24131	0.0091	0.024579	0.0372803	FALSE	FALSE	FALSE	ebi-a-GCST90018934	1	53501630	0.0309	258718	0.7669	Uterine fibroids || id:ebi-a-GCST90018934	Uterine fibroids	Uterine fibroids || ||	TRUE	igd	3.24489e-10	53501630	21939	0.0383848	1	eqtl-a-ENSG00000116157	|| id:eqtl-a-ENSG00000116157	TRUE	reported	igd	2	1	TRUE	-0.0424069035629433	39.5213776614093
295	rs17107372	T	C	T	C	0.226144	-0.0508	0.0273339	0.0306341	FALSE	FALSE	FALSE	ebi-a-GCST90018934	1	53201844	0.0328	258718	0.1217	Uterine fibroids || id:ebi-a-GCST90018934	Uterine fibroids	Uterine fibroids || ||	TRUE	igd	5.51163e-10	53201844	25727	0.0364519	1	eqtl-a-ENSG00000116157	|| id:eqtl-a-ENSG00000116157	TRUE	reported	igd	2	1	TRUE	0.0386511630002142	38.4883948129643
296	rs190523815	T	C	T	C	0.227924	0.002	0.0234075	0.0173196	FALSE	FALSE	FALSE	ebi-a-GCST90018934	1	53717598	0.0469	258718	0.9658	Uterine fibroids || id:ebi-a-GCST90018934	Uterine fibroids	Uterine fibroids || ||	TRUE	igd	6.75927e-09	53717598	27995	0.0393182	1	eqtl-a-ENSG00000116157	|| id:eqtl-a-ENSG00000116157	TRUE	reported	igd	2	1	TRUE	0.0346267068976224	33.604145861886
297	rs2795000	T	C	T	C	0.411995	0.008	0.0943627	0.118575	FALSE	FALSE	FALSE	ebi-a-GCST90018934	1	52381264	0.0167	258718	0.6298	Uterine fibroids || id:ebi-a-GCST90018934	Uterine fibroids	Uterine fibroids || ||	TRUE	igd	1.02683e-93	52381264	31240	0.020062	1	eqtl-a-ENSG00000116157	|| id:eqtl-a-ENSG00000116157	TRUE	reported	igd	2	1	TRUE	0.115415492647146	421.730915551979
298	rs35364355	A	G	A	G	0.328457	-0.0165	0.0654163	0.072352	FALSE	FALSE	FALSE	ebi-a-GCST90018934	1	53416721	0.022	258718	0.4525	Uterine fibroids || id:ebi-a-GCST90018934	Uterine fibroids	Uterine fibroids || ||	TRUE	igd	6.16311e-43	53416721	28135	0.0239116	1	eqtl-a-ENSG00000116157	|| id:eqtl-a-ENSG00000116157	TRUE	reported	igd	2	1	TRUE	0.0816225827286782	188.686039852295
299	rs6686632	C	T	C	T	0.353983	-0.0211	0.074432	0.0746441	FALSE	FALSE	FALSE	ebi-a-GCST90018934	1	52583611	0.0205	258718	0.3048	Uterine fibroids || id:ebi-a-GCST90018934	Uterine fibroids	Uterine fibroids || ||	TRUE	igd	7.20112e-56	52583611	30165	0.0224791	1	eqtl-a-ENSG00000116157	|| id:eqtl-a-ENSG00000116157	TRUE	reported	igd	2	1	TRUE	0.0903001180232126	247.974471034626
300	rs6700000	T	A	T	A	0.711669	0.0156	0.177637	0.188202	FALSE	TRUE	FALSE	ebi-a-GCST90018934	1	52864264	0.0192	258718	0.4149	Uterine fibroids || id:ebi-a-GCST90018934	Uterine fibroids	Uterine fibroids || ||	TRUE	igd	1e-200	52864264	30264	0.0143738	1	eqtl-a-ENSG00000116157	|| id:eqtl-a-ENSG00000116157	TRUE	reported	igd	2	1	TRUE	0.273743399853552	2451.39277468659
301	rs72666819	G	C	G	C	0.531196	-0.005	0.0201474	0.0122403	FALSE	TRUE	FALSE	ebi-a-GCST90018934	1	52822367	0.0494	258718	0.92	Uterine fibroids || id:ebi-a-GCST90018934	Uterine fibroids	Uterine fibroids || ||	TRUE	igd	1.85055e-36	52822367	18104	0.0421233	1	eqtl-a-ENSG00000116157	|| id:eqtl-a-ENSG00000116157	TRUE	reported	igd	2	1	TRUE	0.0933189483685018	159.024785302352
302	rs78194055	G	A	G	A	-0.263205	0.0057	0.0187301	0.01747	FALSE	FALSE	FALSE	ebi-a-GCST90018934	1	53490739	0.0422	258718	0.8928	Uterine fibroids || id:ebi-a-GCST90018934	Uterine fibroids	Uterine fibroids || ||	TRUE	igd	1.93468e-09	53490739	28967	0.0438456	1	eqtl-a-ENSG00000116157	|| id:eqtl-a-ENSG00000116157	TRUE	reported	igd	2	1	TRUE	-0.0352501818377057	36.0359715408166
303	rs12365482	T	A	T	A	-0.082199	0.0124	0.27812	0.250892	FALSE	TRUE	FALSE	ebi-a-GCST90018934	11	16612936	0.0107	258718	0.2427	Uterine fibroids || id:ebi-a-GCST90018934	Uterine fibroids	Uterine fibroids || ||	TRUE	igd	5.76235e-10	16612936	30820	0.013265	11	eqtl-a-ENSG00000145335	|| id:eqtl-a-ENSG00000145335	TRUE	reported	igd	2	1	TRUE	-0.0352765950556206	38.3988802071604
304	rs12974711	C	T	C	T	0.151772	0.0383	0.0629954	0.085267	FALSE	FALSE	FALSE	ebi-a-GCST90018934	19	11297258	0.0267	258718	0.1513	Uterine fibroids || id:ebi-a-GCST90018934	Uterine fibroids	Uterine fibroids || ||	TRUE	igd	5.51163e-10	11297258	30820	0.024464	19	eqtl-a-ENSG00000145335	|| id:eqtl-a-ENSG00000145335	TRUE	reported	igd	2	1	TRUE	0.0353175801981038	38.4882689038733
305	rs13125108	G	T	G	T	-0.10628	-0.0069	0.483317	0.447428	FALSE	FALSE	FALSE	ebi-a-GCST90018934	4	90545213	0.0089	258718	0.4371	Uterine fibroids || id:ebi-a-GCST90018934	Uterine fibroids	Uterine fibroids || ||	TRUE	igd	3.58757e-19	90545213	30850	0.0118765	4	eqtl-a-ENSG00000145335	|| id:eqtl-a-ENSG00000145335	TRUE	reported	igd	2	1	TRUE	-0.0508846263652887	80.080383689043
306	rs17803780	C	T	C	T	-0.0922438	-0.0031	0.207033	0.272838	FALSE	FALSE	FALSE	ebi-a-GCST90018934	9	4849647	0.0095	258718	0.7424	Uterine fibroids || id:ebi-a-GCST90018934	Uterine fibroids	Uterine fibroids || ||	TRUE	igd	3.20339e-10	4849647	30820	0.0146686	9	eqtl-a-ENSG00000145335	|| id:eqtl-a-ENSG00000145335	TRUE	reported	igd	2	1	TRUE	-0.0357987473727245	39.5454971043014
307	rs1841625	G	A	G	A	-0.082796	6e-04	0.455571	0.40365	FALSE	FALSE	FALSE	ebi-a-GCST90018934	4	91287477	0.0087	258718	0.9491	Uterine fibroids || id:ebi-a-GCST90018934	Uterine fibroids	Uterine fibroids || ||	TRUE	igd	3.92103e-12	91287477	30818	0.0119304	4	eqtl-a-ENSG00000145335	|| id:eqtl-a-ENSG00000145335	TRUE	reported	igd	2	1	TRUE	-0.0395027293130702	48.1624645141692
308	rs2245801	C	T	C	T	-0.396723	0.022	0.803166	0.83484	FALSE	FALSE	FALSE	ebi-a-GCST90018934	4	90757840	0.0123	258718	0.0747705	Uterine fibroids || id:ebi-a-GCST90018934	Uterine fibroids	Uterine fibroids || ||	TRUE	igd	8.95365e-163	90757840	30734	0.0145918	4	eqtl-a-ENSG00000145335	|| id:eqtl-a-ENSG00000145335	TRUE	reported	igd	2	1	TRUE	-0.153257563728672	739.191598151709
309	rs35033748	C	T	C	T	-0.0915666	0.0076	0.215702	0.232011	FALSE	FALSE	FALSE	ebi-a-GCST90018934	17	27179590	0.0099	258718	0.4435	Uterine fibroids || id:ebi-a-GCST90018934	Uterine fibroids	Uterine fibroids || ||	TRUE	igd	2.34277e-10	27179590	26575	0.0144497	17	eqtl-a-ENSG00000145335	|| id:eqtl-a-ENSG00000145335	TRUE	reported	igd	2	1	TRUE	-0.0388445472182795	40.1565612927638
310	rs35474064	G	A	G	A	-0.178641	7e-04	0.604042	0.660809	FALSE	FALSE	FALSE	ebi-a-GCST90018934	4	90996192	0.0097	258718	0.9464	Uterine fibroids || id:ebi-a-GCST90018934	Uterine fibroids	Uterine fibroids || ||	TRUE	igd	1.64475e-49	90996192	30820	0.0120766	4	eqtl-a-ENSG00000145335	|| id:eqtl-a-ENSG00000145335	TRUE	reported	igd	2	1	TRUE	-0.0839649241943929	218.812898270899
311	rs628751	A	C	A	C	-0.0722951	-0.0164	0.505619	0.441028	FALSE	FALSE	FALSE	ebi-a-GCST90018934	6	139838419	0.0091	258718	0.0699294	Uterine fibroids || id:ebi-a-GCST90018934	Uterine fibroids	Uterine fibroids || ||	TRUE	igd	1.1944e-09	139838419	30935	0.0118887	6	eqtl-a-ENSG00000145335	|| id:eqtl-a-ENSG00000145335	TRUE	reported	igd	2	1	TRUE	-0.0345544546238133	36.9784743529489
312	rs72659409	T	C	T	C	-0.225883	0.0064	0.0418783	0.0971893	FALSE	FALSE	FALSE	ebi-a-GCST90018934	4	90840246	0.0134	258718	0.6334	Uterine fibroids || id:ebi-a-GCST90018934	Uterine fibroids	Uterine fibroids || ||	TRUE	igd	2.57632e-14	90840246	29924	0.0296517	4	eqtl-a-ENSG00000145335	|| id:eqtl-a-ENSG00000145335	TRUE	reported	igd	2	1	TRUE	-0.0439964771255169	58.0320482191121
313	rs8073060	A	T	A	T	-0.108809	-9e-04	0.305723	0.243086	FALSE	TRUE	FALSE	ebi-a-GCST90018934	17	33875262	0.0104	258718	0.9331	Uterine fibroids || id:ebi-a-GCST90018934	Uterine fibroids	Uterine fibroids || ||	TRUE	igd	3.0669e-17	33875262	30436	0.0128861	17	eqtl-a-ENSG00000145335	|| id:eqtl-a-ENSG00000145335	TRUE	reported	igd	2	1	TRUE	-0.0483454575566907	71.2995261178713
314	rs8887	C	T	C	T	-0.0770909	-0.0242	0.539821	0.499204	FALSE	FALSE	FALSE	ebi-a-GCST90018934	19	4502201	0.0088	258718	0.00621098	Uterine fibroids || id:ebi-a-GCST90018934	Uterine fibroids	Uterine fibroids || ||	TRUE	igd	1.0116e-10	4502201	26650	0.0119238	19	eqtl-a-ENSG00000145335	|| id:eqtl-a-ENSG00000145335	TRUE	reported	igd	2	1	TRUE	-0.0395745306427691	41.8000562230012
315	rs10774624	A	G	A	G	0.10788	0.0138	0.538565	0.538303	FALSE	FALSE	FALSE	ebi-a-GCST90018934	12	111833788	0.011	258718	0.2096	Uterine fibroids || id:ebi-a-GCST90018934	Uterine fibroids	Uterine fibroids || ||	TRUE	igd	1.28086e-19	111833788	27875	0.0119045	12	eqtl-a-ENSG00000135046	|| id:eqtl-a-ENSG00000135046	TRUE	reported	igd	2	1	TRUE	0.0541999745246332	82.1220074149792
316	rs11065979	T	C	T	C	-0.101019	-0.0157	0.418831	0.421975	FALSE	FALSE	FALSE	ebi-a-GCST90018934	12	112059557	0.011	258718	0.1548	Uterine fibroids || id:ebi-a-GCST90018934	Uterine fibroids	Uterine fibroids || ||	TRUE	igd	4.66659e-17	112059557	28204	0.0120335	12	eqtl-a-ENSG00000135046	|| id:eqtl-a-ENSG00000135046	TRUE	reported	igd	2	1	TRUE	-0.0499262795873724	70.4729100907202
317	rs11066301	G	A	G	A	-0.0886383	-0.013	0.400736	0.417414	FALSE	FALSE	FALSE	ebi-a-GCST90018934	12	112871372	0.011	258718	0.2396	Uterine fibroids || id:ebi-a-GCST90018934	Uterine fibroids	Uterine fibroids || ||	TRUE	igd	2.63209e-13	112871372	30971	0.0121223	12	eqtl-a-ENSG00000135046	|| id:eqtl-a-ENSG00000135046	TRUE	reported	igd	2	1	TRUE	-0.0415143493895939	53.4653951501735
318	rs112369164	G	A	G	A	-0.229264	-0.0165	0.0516277	0.0689744	FALSE	FALSE	FALSE	ebi-a-GCST90018934	9	76260504	0.0206	258718	0.4233	Uterine fibroids || id:ebi-a-GCST90018934	Uterine fibroids	Uterine fibroids || ||	TRUE	igd	1.27644e-17	76260504	26855	0.0268283	9	eqtl-a-ENSG00000135046	|| id:eqtl-a-ENSG00000135046	TRUE	reported	igd	2	1	TRUE	-0.0520782725487245	73.0273300189109
319	rs1375493	A	G	A	G	0.100227	-1e-04	0.565077	0.526098	FALSE	FALSE	FALSE	ebi-a-GCST90018934	2	182323766	0.0087	258718	0.9893	Uterine fibroids || id:ebi-a-GCST90018934	Uterine fibroids	Uterine fibroids || ||	TRUE	igd	5.80096e-17	182323766	31355	0.0119759	2	eqtl-a-ENSG00000135046	|| id:eqtl-a-ENSG00000135046	TRUE	reported	igd	2	1	TRUE	0.0472120070549236	70.0411294282843
320	rs140651083	A	G	A	G	-0.23367	-0.001	0.0963564	0.103711	FALSE	FALSE	FALSE	ebi-a-GCST90018934	9	75210652	0.0179	258718	0.954	Uterine fibroids || id:ebi-a-GCST90018934	Uterine fibroids	Uterine fibroids || ||	TRUE	igd	2.56212e-31	75210652	31346	0.0200739	9	eqtl-a-ENSG00000135046	|| id:eqtl-a-ENSG00000135046	TRUE	reported	igd	2	1	TRUE	-0.0656080730858051	135.500970082955
321	rs17696736	G	A	G	A	-0.0887931	-0.0144	0.408694	0.419696	FALSE	FALSE	FALSE	ebi-a-GCST90018934	12	112486818	0.011	258718	0.1916	Uterine fibroids || id:ebi-a-GCST90018934	Uterine fibroids	Uterine fibroids || ||	TRUE	igd	2.01187e-13	112486818	30971	0.012084	12	eqtl-a-ENSG00000135046	|| id:eqtl-a-ENSG00000135046	TRUE	reported	igd	2	1	TRUE	-0.0417183050094775	53.9929434678452
322	rs1935316	T	C	T	C	0.220667	-0.0106	0.670206	0.608886	FALSE	FALSE	FALSE	ebi-a-GCST90018934	9	75732302	0.009	258718	0.2421	Uterine fibroids || id:ebi-a-GCST90018934	Uterine fibroids	Uterine fibroids || ||	TRUE	igd	1.6819e-69	75732302	31470	0.0125226	9	eqtl-a-ENSG00000135046	|| id:eqtl-a-ENSG00000135046	TRUE	reported	igd	2	1	TRUE	0.0988498619896222	310.517273788842
323	rs55793580	T	C	T	C	-0.14543	0.014	0.169838	0.179411	FALSE	FALSE	FALSE	ebi-a-GCST90018934	9	127009395	0.0109	258718	0.1971	Uterine fibroids || id:ebi-a-GCST90018934	Uterine fibroids	Uterine fibroids || ||	TRUE	igd	3.49382e-20	127009395	31355	0.0158033	9	eqtl-a-ENSG00000135046	|| id:eqtl-a-ENSG00000135046	TRUE	reported	igd	2	1	TRUE	-0.0519016222539628	84.6861596900947
324	rs639446	G	C	G	C	0.562699	0.0108	0.744848	0.670434	FALSE	TRUE	FALSE	ebi-a-GCST90018934	9	76059956	0.0091	258718	0.236	Uterine fibroids || id:ebi-a-GCST90018934	Uterine fibroids	Uterine fibroids || ||	TRUE	igd	1e-200	76059956	31353	0.0128046	9	eqtl-a-ENSG00000135046	|| id:eqtl-a-ENSG00000135046	TRUE	reported	igd	2	1	TRUE	0.240881982689764	1931.16887994485
325	rs72729149	A	G	A	G	0.184501	0.0017	0.0511563	0.0413071	FALSE	FALSE	FALSE	ebi-a-GCST90018934	9	75005747	0.0228	258718	0.9402	Uterine fibroids || id:ebi-a-GCST90018934	Uterine fibroids	Uterine fibroids || ||	TRUE	igd	7.86502e-12	75005747	29941	0.0269699	9	eqtl-a-ENSG00000135046	|| id:eqtl-a-ENSG00000135046	TRUE	reported	igd	2	1	TRUE	0.039505864856689	46.7992374223995
326	rs77906768	G	A	G	A	0.138616	-0.0251	0.0833562	0.0887388	FALSE	FALSE	FALSE	ebi-a-GCST90018934	9	76713942	0.0195	258718	0.198	Uterine fibroids || id:ebi-a-GCST90018934	Uterine fibroids	Uterine fibroids || ||	TRUE	igd	1.13941e-10	76713942	30324	0.0214999	9	eqtl-a-ENSG00000135046	|| id:eqtl-a-ENSG00000135046	TRUE	reported	igd	2	1	TRUE	0.0369998977722855	41.5674942040225
327	rs7847850	A	T	A	T	-0.310956	-0.0186	0.0755294	0.0806163	FALSE	TRUE	FALSE	ebi-a-GCST90018934	9	75570125	0.0197	258718	0.3465	Uterine fibroids || id:ebi-a-GCST90018934	Uterine fibroids	Uterine fibroids || ||	TRUE	igd	6.33432e-44	75570125	31354	0.0223711	9	eqtl-a-ENSG00000135046	|| id:eqtl-a-ENSG00000135046	TRUE	reported	igd	2	1	TRUE	-0.0782609129953615	193.207154285413
328	rs7867580	G	A	G	A	0.589756	0.016	0.741103	0.701302	FALSE	FALSE	FALSE	ebi-a-GCST90018934	9	75852207	0.0093	258718	0.0834891	Uterine fibroids || id:ebi-a-GCST90018934	Uterine fibroids	Uterine fibroids || ||	TRUE	igd	1e-200	75852207	31470	0.0126483	9	eqtl-a-ENSG00000135046	|| id:eqtl-a-ENSG00000135046	TRUE	reported	igd	2	1	TRUE	0.254213512944427	2174.10452585415
329	rs10836545	G	A	G	A	0.191357	-0.027	0.0926378	0.152173	FALSE	FALSE	FALSE	ebi-a-GCST90018934	11	36407403	0.0113	258718	0.0165402	Uterine fibroids || id:ebi-a-GCST90018934	Uterine fibroids	Uterine fibroids || ||	TRUE	igd	8.74782e-21	36407403	31684	0.0204653	11	eqtl-a-ENSG00000135362	|| id:eqtl-a-ENSG00000135362	TRUE	reported	igd	2	1	TRUE	0.0524591848535752	87.4283891650589
330	rs10836576	G	A	G	A	0.186967	0.0035	0.218328	0.208604	FALSE	FALSE	FALSE	ebi-a-GCST90018934	11	36633302	0.0106	258718	0.7382	Uterine fibroids || id:ebi-a-GCST90018934	Uterine fibroids	Uterine fibroids || ||	TRUE	igd	5.9197e-39	36633302	31684	0.0143209	11	eqtl-a-ENSG00000135362	|| id:eqtl-a-ENSG00000135362	TRUE	reported	igd	2	1	TRUE	0.0731515018167229	170.446973749174
331	rs11033559	A	G	A	G	0.145652	0.0032	0.352495	0.424099	FALSE	FALSE	FALSE	ebi-a-GCST90018934	11	36356259	0.0093	258718	0.7326	Uterine fibroids || id:ebi-a-GCST90018934	Uterine fibroids	Uterine fibroids || ||	TRUE	igd	7.19615e-32	36356259	31569	0.0123975	11	eqtl-a-ENSG00000135362	|| id:eqtl-a-ENSG00000135362	TRUE	reported	igd	2	1	TRUE	0.0659809053622599	138.027197760088
332	rs1354034	C	T	C	T	-0.0802559	-0.0024	0.618137	0.611145	FALSE	FALSE	FALSE	ebi-a-GCST90018934	3	56849749	0.0088	258718	0.7888	Uterine fibroids || id:ebi-a-GCST90018934	Uterine fibroids	Uterine fibroids || ||	TRUE	igd	5.33703e-11	56849749	31684	0.0122317	3	eqtl-a-ENSG00000135362	|| id:eqtl-a-ENSG00000135362	TRUE	reported	igd	2	1	TRUE	-0.0368374013682313	43.0507078879801
333	rs142842719	A	G	A	G	-0.235459	-0.0021	0.0333703	0.0503608	FALSE	FALSE	FALSE	ebi-a-GCST90018934	11	36849894	0.0183	258718	0.9098	Uterine fibroids || id:ebi-a-GCST90018934	Uterine fibroids	Uterine fibroids || ||	TRUE	igd	1.09496e-12	36849894	31236	0.0330793	11	eqtl-a-ENSG00000135362	|| id:eqtl-a-ENSG00000135362	TRUE	reported	igd	2	1	TRUE	-0.0402432662537098	50.6661575134812
334	rs4256159	T	C	T	C	-0.09913	-0.0115	0.135199	0.150276	FALSE	FALSE	FALSE	ebi-a-GCST90018934	3	18767404	0.0119	258718	0.3358	Uterine fibroids || id:ebi-a-GCST90018934	Uterine fibroids	Uterine fibroids || ||	TRUE	igd	1.1855e-08	18767404	31684	0.017386	3	eqtl-a-ENSG00000135362	|| id:eqtl-a-ENSG00000135362	TRUE	reported	igd	2	1	TRUE	-0.032016690010303	32.5095427975313
335	rs56403503	A	G	A	G	-0.919626	-0.0021	0.0284593	0.0345059	FALSE	FALSE	FALSE	ebi-a-GCST90018934	11	36431969	0.0231	258718	0.9278	Uterine fibroids || id:ebi-a-GCST90018934	Uterine fibroids	Uterine fibroids || ||	TRUE	igd	1.27057e-152	36431969	31200	0.0349463	11	eqtl-a-ENSG00000135362	|| id:eqtl-a-ENSG00000135362	TRUE	reported	igd	2	1	TRUE	-0.147359918599031	692.50048345845
336	rs75591689	G	A	G	A	0.238038	0.0034	0.0192489	0.0201742	FALSE	FALSE	FALSE	ebi-a-GCST90018934	11	36427627	0.0457	258718	0.9407	Uterine fibroids || id:ebi-a-GCST90018934	Uterine fibroids	Uterine fibroids || ||	TRUE	igd	3.77642e-08	36427627	22011	0.043271	11	eqtl-a-ENSG00000135362	|| id:eqtl-a-ENSG00000135362	TRUE	reported	igd	2	1	TRUE	0.0370553428679553	30.2620762668372
337	rs429294	T	C	T	C	0.135506	-3e-04	0.369908	0.375297	FALSE	FALSE	FALSE	ebi-a-GCST90018934	19	16426889	0.0155	258718	0.9823	Uterine fibroids || id:ebi-a-GCST90018934	Uterine fibroids	Uterine fibroids || ||	TRUE	igd	2.48313e-28	16426889	30838	0.0122752	19	eqtl-a-ENSG00000127528	|| id:eqtl-a-ENSG00000127528	TRUE	reported	igd	2	1	TRUE	0.0627399957980111	121.859641864993
338	rs7640745	T	C	T	C	0.182639	0.0111	0.292967	0.34012	FALSE	FALSE	FALSE	ebi-a-GCST90018934	3	195319711	0.0093	258718	0.2336	Uterine fibroids || id:ebi-a-GCST90018934	Uterine fibroids	Uterine fibroids || ||	TRUE	igd	6.35624e-45	195319711	19841	0.0129865	3	eqtl-a-ENSG00000189058	|| id:eqtl-a-ENSG00000189058	TRUE	reported	igd	2	1	TRUE	0.0993544526292943	197.789303665598
339	rs11207327	A	G	A	G	0.117423	-0.0159	0.180616	0.169543	FALSE	FALSE	FALSE	ebi-a-GCST90018934	1	59371517	0.0116	258718	0.1706	Uterine fibroids || id:ebi-a-GCST90018934	Uterine fibroids	Uterine fibroids || ||	TRUE	igd	2.84446e-14	59371517	31470	0.0154396	1	eqtl-a-ENSG00000177606	|| id:eqtl-a-ENSG00000177606	TRUE	reported	igd	2	1	TRUE	0.0428335222202061	57.8407950936874
340	rs149007767	T	C	T	C	-0.137274	0.0013	0.149708	0.165567	FALSE	FALSE	FALSE	ebi-a-GCST90018934	7	50370254	0.0122	258718	0.912	Uterine fibroids || id:ebi-a-GCST90018934	Uterine fibroids	Uterine fibroids || ||	TRUE	igd	1.59735e-16	50370254	29863	0.0166415	7	eqtl-a-ENSG00000177606	|| id:eqtl-a-ENSG00000177606	TRUE	reported	igd	2	1	TRUE	-0.0476814435274479	68.0442824588573
341	rs2716140	C	A	C	A	-0.335665	0.0094	0.397873	0.352389	FALSE	FALSE	FALSE	ebi-a-GCST90018934	1	59472397	0.0093	258718	0.3134	Uterine fibroids || id:ebi-a-GCST90018934	Uterine fibroids	Uterine fibroids || ||	TRUE	igd	3.45144e-177	59472397	31470	0.0118271	1	eqtl-a-ENSG00000177606	|| id:eqtl-a-ENSG00000177606	TRUE	reported	igd	2	1	TRUE	-0.157981008445873	805.48152046887
342	rs2760480	C	T	C	T	-0.0789739	0.0072	0.594949	0.578458	FALSE	FALSE	FALSE	ebi-a-GCST90018934	1	59203121	0.0086	258718	0.4029	Uterine fibroids || id:ebi-a-GCST90018934	Uterine fibroids	Uterine fibroids || ||	TRUE	igd	6.87385e-11	59203121	31470	0.0121059	1	eqtl-a-ENSG00000177606	|| id:eqtl-a-ENSG00000177606	TRUE	reported	igd	2	1	TRUE	-0.036750094650262	42.5571961159249
343	rs4578243	T	C	T	C	-0.189597	-0.0131	0.818839	0.797787	FALSE	FALSE	FALSE	ebi-a-GCST90018934	1	60140439	0.0106	258718	0.216	Uterine fibroids || id:ebi-a-GCST90018934	Uterine fibroids	Uterine fibroids || ||	TRUE	igd	5.86949e-35	60140439	31470	0.0153704	1	eqtl-a-ENSG00000177606	|| id:eqtl-a-ENSG00000177606	TRUE	reported	igd	2	1	TRUE	-0.069368815517376	152.157226324084
344	rs56388170	T	G	T	G	-0.0790103	0.0067	0.289189	0.271727	FALSE	FALSE	FALSE	ebi-a-GCST90018934	7	28724374	0.0098	258718	0.493	Uterine fibroids || id:ebi-a-GCST90018934	Uterine fibroids	Uterine fibroids || ||	TRUE	igd	1.6744e-09	28724374	31141	0.0131105	7	eqtl-a-ENSG00000177606	|| id:eqtl-a-ENSG00000177606	TRUE	reported	igd	2	1	TRUE	-0.0341317853543805	36.3185843448099
345	rs61788352	C	G	C	G	-0.106443	-0.0198	0.220112	0.25665	FALSE	TRUE	FALSE	ebi-a-GCST90018934	1	59843096	0.0096	258718	0.0391399	Uterine fibroids || id:ebi-a-GCST90018934	Uterine fibroids	Uterine fibroids || ||	TRUE	igd	1.13292e-13	59843096	31352	0.0143371	1	eqtl-a-ENSG00000177606	|| id:eqtl-a-ENSG00000177606	TRUE	reported	igd	2	1	TRUE	-0.041894360082197	55.1203014028045
346	rs653178	T	C	T	C	0.0650916	0.0187	0.539991	0.536798	FALSE	FALSE	FALSE	ebi-a-GCST90018934	12	112007756	0.0109	258718	0.0867401	Uterine fibroids || id:ebi-a-GCST90018934	Uterine fibroids	Uterine fibroids || ||	TRUE	igd	4.85881e-08	112007756	28204	0.0119292	12	eqtl-a-ENSG00000177606	|| id:eqtl-a-ENSG00000177606	TRUE	reported	igd	2	1	TRUE	0.0324746551490865	29.773319247882
347	rs67430108	A	G	A	G	0.131952	0.0099	0.0857947	0.0923937	FALSE	FALSE	FALSE	ebi-a-GCST90018934	1	59707625	0.0192	258718	0.6078	Uterine fibroids || id:ebi-a-GCST90018934	Uterine fibroids	Uterine fibroids || ||	TRUE	igd	5.05464e-10	59707625	31168	0.0212226	1	eqtl-a-ENSG00000177606	|| id:eqtl-a-ENSG00000177606	TRUE	reported	igd	2	1	TRUE	0.0351971644963496	38.6575901345646
348	rs79231824	A	C	A	C	0.131569	0.0116	0.0913527	0.0781788	FALSE	FALSE	FALSE	ebi-a-GCST90018934	1	59912537	0.0175	258718	0.5085	Uterine fibroids || id:ebi-a-GCST90018934	Uterine fibroids	Uterine fibroids || ||	TRUE	igd	1.7942e-10	59912537	29863	0.0206282	1	eqtl-a-ENSG00000177606	|| id:eqtl-a-ENSG00000177606	TRUE	reported	igd	2	1	TRUE	0.0368845460846194	40.6803312619004
349	rs10822145	T	C	T	C	0.070237	0.0056	0.480234	0.481392	FALSE	FALSE	FALSE	ebi-a-GCST90018934	10	64934548	0.0085	258718	0.510199	Uterine fibroids || id:ebi-a-GCST90018934	Uterine fibroids	Uterine fibroids || ||	TRUE	igd	3.56952e-09	64934548	31569	0.0118981	10	eqtl-a-ENSG00000107438	|| id:eqtl-a-ENSG00000107438	TRUE	reported	igd	2	1	TRUE	0.0332071878915403	34.8479052713469
350	rs113422568	A	G	A	G	-0.100169	0.0065	0.28197	0.269607	FALSE	FALSE	FALSE	ebi-a-GCST90018934	10	104337938	0.0103	258718	0.5287	Uterine fibroids || id:ebi-a-GCST90018934	Uterine fibroids	Uterine fibroids || ||	TRUE	igd	3.23892e-14	104337938	27738	0.0132004	10	eqtl-a-ENSG00000107438	|| id:eqtl-a-ENSG00000107438	TRUE	reported	igd	2	1	TRUE	-0.0455170366523467	57.5827621546052
351	rs11572080	T	C	T	C	0.2247	0.0117	0.0959651	0.118067	FALSE	FALSE	FALSE	ebi-a-GCST90018934	10	96827030	0.0169	258718	0.4887	Uterine fibroids || id:ebi-a-GCST90018934	Uterine fibroids	Uterine fibroids || ||	TRUE	igd	5.78229e-29	96827030	31569	0.020118	10	eqtl-a-ENSG00000107438	|| id:eqtl-a-ENSG00000107438	TRUE	reported	igd	2	1	TRUE	0.0627400941156985	124.748846108586
352	rs11602954	A	G	A	G	0.144431	0.047	0.211758	0.245076	FALSE	FALSE	FALSE	ebi-a-GCST90018934	11	202856	0.0124	258718	0.000156498	Uterine fibroids || id:ebi-a-GCST90018934	Uterine fibroids	Uterine fibroids || ||	TRUE	igd	2.54742e-23	202856	26110	0.014517	11	eqtl-a-ENSG00000107438	|| id:eqtl-a-ENSG00000107438	TRUE	reported	igd	2	1	TRUE	0.0614575178064499	98.9844747132138
353	rs116338139	A	G	A	G	-0.176688	-0.0123	0.0351464	0.0324711	FALSE	FALSE	FALSE	ebi-a-GCST90018934	10	96400057	0.0317	258718	0.698601	Uterine fibroids || id:ebi-a-GCST90018934	Uterine fibroids	Uterine fibroids || ||	TRUE	igd	4.43476e-08	96400057	31237	0.0322859	10	eqtl-a-ENSG00000107438	|| id:eqtl-a-ENSG00000107438	TRUE	reported	igd	2	1	TRUE	-0.0309503306018281	29.9494130223646
354	rs1354034	C	T	C	T	0.313723	-0.0024	0.618137	0.611145	FALSE	FALSE	FALSE	ebi-a-GCST90018934	3	56849749	0.0088	258718	0.7888	Uterine fibroids || id:ebi-a-GCST90018934	Uterine fibroids	Uterine fibroids || ||	TRUE	igd	1.34896e-151	56849749	31684	0.0119624	3	eqtl-a-ENSG00000107438	|| id:eqtl-a-ENSG00000107438	TRUE	reported	igd	2	1	TRUE	0.145766624073868	687.790349792834
355	rs148562250	T	C	T	C	-0.320783	-0.0449	0.0181032	0.0197777	FALSE	FALSE	FALSE	ebi-a-GCST90018934	10	96289315	0.0354	258718	0.2046	Uterine fibroids || id:ebi-a-GCST90018934	Uterine fibroids	Uterine fibroids || ||	TRUE	igd	6.06597e-13	96289315	20687	0.0445593	10	eqtl-a-ENSG00000107438	|| id:eqtl-a-ENSG00000107438	TRUE	reported	igd	2	1	TRUE	-0.0499921535159221	51.8257946459832
356	rs16971217	G	C	G	C	0.0873588	-0.0114	0.177288	0.221639	FALSE	TRUE	FALSE	ebi-a-GCST90018934	17	33944055	0.01	258718	0.2578	Uterine fibroids || id:ebi-a-GCST90018934	Uterine fibroids	Uterine fibroids || ||	TRUE	igd	2.0023e-08	33944055	31185	0.0155667	17	eqtl-a-ENSG00000107438	|| id:eqtl-a-ENSG00000107438	TRUE	reported	igd	2	1	TRUE	0.031763763819559	31.4934477611631
357	rs17518338	T	G	T	G	-0.252084	0.0019	0.0541372	0.0353058	FALSE	FALSE	FALSE	ebi-a-GCST90018934	10	96136118	0.0261	258718	0.9433	Uterine fibroids || id:ebi-a-GCST90018934	Uterine fibroids	Uterine fibroids || ||	TRUE	igd	6.85804e-22	96136118	31240	0.0262159	10	eqtl-a-ENSG00000107438	|| id:eqtl-a-ENSG00000107438	TRUE	reported	igd	2	1	TRUE	-0.0543246720879242	92.4615180386261
358	rs342293	G	C	G	C	0.0709449	-7e-04	0.450728	0.399874	FALSE	TRUE	TRUE	ebi-a-GCST90018934	7	106372219	0.0092	258718	0.9429	Uterine fibroids || id:ebi-a-GCST90018934	Uterine fibroids	Uterine fibroids || ||	TRUE	igd	2.88171e-09	106372219	31185	0.0119468	7	eqtl-a-ENSG00000107438	|| id:eqtl-a-ENSG00000107438	TRUE	reported	igd	2	1	FALSE	0.0336097443334711	35.2646173059427
359	rs3737015	T	A	T	A	0.346432	0.0189	0.79466	0.744327	FALSE	TRUE	FALSE	ebi-a-GCST90018934	10	97028413	0.0096	258718	0.0499896	Uterine fibroids || id:ebi-a-GCST90018934	Uterine fibroids	Uterine fibroids || ||	TRUE	igd	3.78443e-127	97028413	31234	0.0144424	10	eqtl-a-ENSG00000107438	|| id:eqtl-a-ENSG00000107438	TRUE	reported	igd	2	1	TRUE	0.134497638968757	575.383314764501
360	rs41291566	G	A	G	A	0.202054	0.0667	0.0338889	0.0356456	FALSE	FALSE	FALSE	ebi-a-GCST90018934	10	97387248	0.0292	258718	0.0221799	Uterine fibroids || id:ebi-a-GCST90018934	Uterine fibroids	Uterine fibroids || ||	TRUE	igd	7.69963e-10	97387248	28475	0.0328489	10	eqtl-a-ENSG00000107438	|| id:eqtl-a-ENSG00000107438	TRUE	reported	igd	2	1	TRUE	0.0364285305736393	37.8349568307119
361	rs4814776	A	C	A	C	-0.0758238	0.0195	0.327295	0.402704	FALSE	FALSE	FALSE	ebi-a-GCST90018934	20	1921523	0.0093	258718	0.0366902	Uterine fibroids || id:ebi-a-GCST90018934	Uterine fibroids	Uterine fibroids || ||	TRUE	igd	2.15859e-09	1921523	31684	0.0126681	20	eqtl-a-ENSG00000107438	|| id:eqtl-a-ENSG00000107438	TRUE	reported	igd	2	1	TRUE	-0.0336079763150154	35.8251589290961
362	rs4918914	A	G	A	G	-0.115339	0.0029	0.139918	0.17397	FALSE	FALSE	FALSE	ebi-a-GCST90018934	10	97109418	0.0108	258718	0.786901	Uterine fibroids || id:ebi-a-GCST90018934	Uterine fibroids	Uterine fibroids || ||	TRUE	igd	1.6573e-11	97109418	31569	0.0171293	10	eqtl-a-ENSG00000107438	|| id:eqtl-a-ENSG00000107438	TRUE	reported	igd	2	1	TRUE	-0.0378711287959553	45.3391247715407
363	rs72816690	T	G	T	G	0.178467	3e-04	0.118203	0.140248	FALSE	FALSE	FALSE	ebi-a-GCST90018934	10	96626389	0.0215	258718	0.9891	Uterine fibroids || id:ebi-a-GCST90018934	Uterine fibroids	Uterine fibroids || ||	TRUE	igd	2.65399e-22	96626389	31483	0.0183738	10	eqtl-a-ENSG00000107438	|| id:eqtl-a-ENSG00000107438	TRUE	reported	igd	2	1	TRUE	0.0546619207060692	94.3447802169869
364	rs75572986	T	G	T	G	-0.243421	0.0485	0.0181322	0.0188368	FALSE	FALSE	FALSE	ebi-a-GCST90018934	10	96120495	0.0397	258718	0.2212	Uterine fibroids || id:ebi-a-GCST90018934	Uterine fibroids	Uterine fibroids || ||	TRUE	igd	4.68145e-08	96120495	27797	0.0445589	10	eqtl-a-ENSG00000107438	|| id:eqtl-a-ENSG00000107438	TRUE	reported	igd	2	1	TRUE	-0.0327496918018235	29.8433218184295
365	rs7910927	G	T	G	T	0.0699895	0.0068	0.489677	0.472888	FALSE	FALSE	FALSE	ebi-a-GCST90018934	10	65138910	0.0085	258718	0.422	Uterine fibroids || id:ebi-a-GCST90018934	Uterine fibroids	Uterine fibroids || ||	TRUE	igd	3.96607e-09	65138910	31569	0.0118915	10	eqtl-a-ENSG00000107438	|| id:eqtl-a-ENSG00000107438	TRUE	reported	igd	2	1	TRUE	0.0331086468918834	34.6411659861928
366	rs79305535	T	C	T	C	-0.271047	-0.021	0.0410886	0.0266252	FALSE	FALSE	FALSE	ebi-a-GCST90018934	10	96424869	0.0286	258718	0.462	Uterine fibroids || id:ebi-a-GCST90018934	Uterine fibroids	Uterine fibroids || ||	TRUE	igd	1.23481e-19	96424869	31238	0.0298974	10	eqtl-a-ENSG00000107438	|| id:eqtl-a-ENSG00000107438	TRUE	reported	igd	2	1	TRUE	-0.0512286429015925	82.1906406574878
367	rs80002058	A	C	A	C	-0.29063	0.0097	0.0548004	0.113244	FALSE	FALSE	FALSE	ebi-a-GCST90018934	10	97054318	0.0132	258718	0.4613	Uterine fibroids || id:ebi-a-GCST90018934	Uterine fibroids	Uterine fibroids || ||	TRUE	igd	6.22874e-29	97054318	28469	0.0260365	10	eqtl-a-ENSG00000107438	|| id:eqtl-a-ENSG00000107438	TRUE	reported	igd	2	1	TRUE	-0.0660143899593903	124.59932158312
368	rs11065987	G	A	G	A	-0.103674	-0.0119	0.380678	0.40555	FALSE	FALSE	FALSE	ebi-a-GCST90018934	12	112072424	0.0111	258718	0.2822	Uterine fibroids || id:ebi-a-GCST90018934	Uterine fibroids	Uterine fibroids || ||	TRUE	igd	2.25996e-17	112072424	31185	0.0122266	12	eqtl-a-ENSG00000170345	|| id:eqtl-a-ENSG00000170345	TRUE	reported	igd	2	1	TRUE	-0.0479628624994863	71.8999025112809
369	rs11066301	G	A	G	A	-0.102569	-0.013	0.400736	0.417414	FALSE	FALSE	FALSE	ebi-a-GCST90018934	12	112871372	0.011	258718	0.2396	Uterine fibroids || id:ebi-a-GCST90018934	Uterine fibroids	Uterine fibroids || ||	TRUE	igd	2.52232e-17	112871372	31185	0.0121145	12	eqtl-a-ENSG00000170345	|| id:eqtl-a-ENSG00000170345	TRUE	reported	igd	2	1	TRUE	-0.0478909080896014	71.6838387436497
370	rs17696736	G	A	G	A	-0.103139	-0.0144	0.408694	0.419696	FALSE	FALSE	FALSE	ebi-a-GCST90018934	12	112486818	0.011	258718	0.1916	Uterine fibroids || id:ebi-a-GCST90018934	Uterine fibroids	Uterine fibroids || ||	TRUE	igd	1.33076e-17	112486818	31185	0.0120759	12	eqtl-a-ENSG00000170345	|| id:eqtl-a-ENSG00000170345	TRUE	reported	igd	2	1	TRUE	-0.0483100045239411	72.9468959865488
371	rs4645870	T	C	T	C	0.384655	-0.058	0.014832	0.03414	FALSE	FALSE	FALSE	ebi-a-GCST90018934	14	75749999	0.045	258718	0.1974	Uterine fibroids || id:ebi-a-GCST90018934	Uterine fibroids	Uterine fibroids || ||	TRUE	igd	4.91021e-15	75749999	13469	0.0491302	14	eqtl-a-ENSG00000170345	|| id:eqtl-a-ENSG00000170345	TRUE	reported	igd	2	1	TRUE	0.0673133602259849	61.2979146308933
372	rs55793580	T	C	T	C	-0.147772	0.014	0.169838	0.179411	FALSE	FALSE	FALSE	ebi-a-GCST90018934	9	127009395	0.0109	258718	0.1971	Uterine fibroids || id:ebi-a-GCST90018934	Uterine fibroids	Uterine fibroids || ||	TRUE	igd	8.63376e-21	127009395	31569	0.0158017	9	eqtl-a-ENSG00000170345	|| id:eqtl-a-ENSG00000170345	TRUE	reported	igd	2	1	TRUE	-0.0525618847488473	87.4533958293372
373	rs61466257	T	C	T	C	0.115314	0.0173	0.108062	0.148617	FALSE	FALSE	FALSE	ebi-a-GCST90018934	14	75767407	0.0139	258718	0.2136	Uterine fibroids || id:ebi-a-GCST90018934	Uterine fibroids	Uterine fibroids || ||	TRUE	igd	1.71431e-09	75767407	31236	0.0191463	14	eqtl-a-ENSG00000170345	|| id:eqtl-a-ENSG00000170345	TRUE	reported	igd	2	1	TRUE	0.0340589562682285	36.2739086775665
374	rs7310615	G	C	G	C	0.120612	0.0193	0.537476	0.538264	FALSE	TRUE	TRUE	ebi-a-GCST90018934	12	111865049	0.011	258718	0.0782006	Uterine fibroids || id:ebi-a-GCST90018934	Uterine fibroids	Uterine fibroids || ||	TRUE	igd	3.64838e-24	111865049	28418	0.0118938	12	eqtl-a-ENSG00000170345	|| id:eqtl-a-ENSG00000170345	TRUE	reported	igd	2	1	FALSE	0.0600487538942252	102.834721294453
375	rs10138429	G	A	G	A	-0.628173	0.0042	0.136659	0.168934	FALSE	FALSE	FALSE	ebi-a-GCST90018934	14	55335747	0.011	258718	0.7013	Uterine fibroids || id:ebi-a-GCST90018934	Uterine fibroids	Uterine fibroids || ||	TRUE	igd	1e-200	55335747	30163	0.016501	14	eqtl-a-ENSG00000131979	|| id:eqtl-a-ENSG00000131979	TRUE	reported	igd	2	1	TRUE	-0.21411897599735	1449.23229316471
376	rs116848050	A	G	A	G	-0.52246	0.0221	0.0424362	0.0431505	FALSE	FALSE	FALSE	ebi-a-GCST90018934	14	55751814	0.0287	258718	0.4417	Uterine fibroids || id:ebi-a-GCST90018934	Uterine fibroids	Uterine fibroids || ||	TRUE	igd	1.28529e-71	55751814	28628	0.0291958	14	eqtl-a-ENSG00000131979	|| id:eqtl-a-ENSG00000131979	TRUE	reported	igd	2	1	TRUE	-0.105180842090028	320.232445774769
377	rs11848732	C	T	C	T	0.323902	-0.0043	0.335428	0.380862	FALSE	FALSE	FALSE	ebi-a-GCST90018934	14	55315005	0.0087	258718	0.622499	Uterine fibroids || id:ebi-a-GCST90018934	Uterine fibroids	Uterine fibroids || ||	TRUE	igd	1.21899e-152	55315005	31568	0.0123076	14	eqtl-a-ENSG00000131979	|| id:eqtl-a-ENSG00000131979	TRUE	reported	igd	2	1	TRUE	0.146526953470594	692.596851690223
378	rs12895072	T	C	T	C	-0.189701	0.0109	0.160663	0.19207	FALSE	FALSE	FALSE	ebi-a-GCST90018934	14	56168499	0.0107	258718	0.3078	Uterine fibroids || id:ebi-a-GCST90018934	Uterine fibroids	Uterine fibroids || ||	TRUE	igd	6.14045e-32	56168499	30280	0.0161287	14	eqtl-a-ENSG00000131979	|| id:eqtl-a-ENSG00000131979	TRUE	reported	igd	2	1	TRUE	-0.0674398810686013	138.337687831478
379	rs149110519	T	C	T	C	0.151193	-0.0036	0.0526158	0.0331408	FALSE	FALSE	FALSE	ebi-a-GCST90018934	6	144385777	0.0313	258718	0.9081	Uterine fibroids || id:ebi-a-GCST90018934	Uterine fibroids	Uterine fibroids || ||	TRUE	igd	1.36279e-08	144385777	25735	0.0266274	6	eqtl-a-ENSG00000131979	|| id:eqtl-a-ENSG00000131979	TRUE	reported	igd	2	1	TRUE	0.0353741342134347	32.2408025761714
380	rs35480916	A	C	A	C	-0.16375	0.0178	0.0430957	0.0387206	FALSE	FALSE	FALSE	ebi-a-GCST90018934	14	55109645	0.0296	258718	0.5462	Uterine fibroids || id:ebi-a-GCST90018934	Uterine fibroids	Uterine fibroids || ||	TRUE	igd	2.22669e-08	55109645	26330	0.029276	14	eqtl-a-ENSG00000131979	|| id:eqtl-a-ENSG00000131979	TRUE	reported	igd	2	1	TRUE	-0.0344510732140246	31.2852147441817
381	rs4788084	T	C	T	C	-0.0669207	-0.0046	0.419635	0.387309	FALSE	FALSE	FALSE	ebi-a-GCST90018934	16	28539848	0.009	258718	0.6137	Uterine fibroids || id:ebi-a-GCST90018934	Uterine fibroids	Uterine fibroids || ||	TRUE	igd	2.77613e-08	28539848	31300	0.0120471	16	eqtl-a-ENSG00000131979	|| id:eqtl-a-ENSG00000131979	TRUE	reported	igd	2	1	TRUE	-0.0313838112717356	30.8571576641618
382	rs55843949	G	T	G	T	0.275391	0.0118	0.208734	0.232074	FALSE	FALSE	FALSE	ebi-a-GCST90018934	14	55520000	0.01	258718	0.2407	Uterine fibroids || id:ebi-a-GCST90018934	Uterine fibroids	Uterine fibroids || ||	TRUE	igd	7.2845e-81	55520000	31568	0.0144603	14	eqtl-a-ENSG00000131979	|| id:eqtl-a-ENSG00000131979	TRUE	reported	igd	2	1	TRUE	0.106581502182875	362.697765393467
383	rs61743178	A	G	A	G	-0.470537	0.0204	0.0453059	0.0488828	FALSE	FALSE	FALSE	ebi-a-GCST90018934	14	55864146	0.0261	258718	0.4335	Uterine fibroids || id:ebi-a-GCST90018934	Uterine fibroids	Uterine fibroids || ||	TRUE	igd	6.74062e-62	55864146	31065	0.0283423	14	eqtl-a-ENSG00000131979	|| id:eqtl-a-ENSG00000131979	TRUE	reported	igd	2	1	TRUE	-0.0937818347725254	275.624219559932
384	rs74414469	A	G	A	G	-0.58427	-0.0649	0.0125456	0.00815714	FALSE	FALSE	FALSE	ebi-a-GCST90018934	14	55882678	0.0693	258718	0.3493	Uterine fibroids || id:ebi-a-GCST90018934	Uterine fibroids	Uterine fibroids || ||	TRUE	igd	5.16535e-28	55882678	11930	0.0532471	14	eqtl-a-ENSG00000131979	|| id:eqtl-a-ENSG00000131979	TRUE	reported	igd	2	1	TRUE	-0.0999661336201735	120.402430973827
385	rs76914627	T	C	T	C	0.305439	-0.0431	0.0184098	0.0202554	FALSE	FALSE	FALSE	ebi-a-GCST90018934	14	55886226	0.0402	258718	0.2836	Uterine fibroids || id:ebi-a-GCST90018934	Uterine fibroids	Uterine fibroids || ||	TRUE	igd	4.83281e-12	55886226	28405	0.0442	14	eqtl-a-ENSG00000131979	|| id:eqtl-a-ENSG00000131979	TRUE	reported	igd	2	1	TRUE	0.0409689972181864	47.7534155325444
386	rs79634820	T	C	T	C	0.28503	-0.0515	0.022457	0.0154874	FALSE	FALSE	FALSE	ebi-a-GCST90018934	14	55741463	0.0494	258718	0.2972	Uterine fibroids || id:ebi-a-GCST90018934	Uterine fibroids	Uterine fibroids || ||	TRUE	igd	1.17571e-12	55741463	28364	0.0400982	14	eqtl-a-ENSG00000131979	|| id:eqtl-a-ENSG00000131979	TRUE	reported	igd	2	1	TRUE	0.0421706948928975	50.5279164596673
387	rs149110519	T	C	T	C	-0.207063	-0.0036	0.0526158	0.0331408	FALSE	FALSE	FALSE	ebi-a-GCST90018934	6	144385777	0.0313	258718	0.9081	Uterine fibroids || id:ebi-a-GCST90018934	Uterine fibroids	Uterine fibroids || ||	TRUE	igd	7.01617e-15	144385777	25521	0.0266007	6	eqtl-a-ENSG00000073756	|| id:eqtl-a-ENSG00000073756	TRUE	reported	igd	2	1	TRUE	-0.048670143401127	60.5925002467642
388	rs2273169	A	G	A	G	0.28648	0.0105	0.506351	0.524923	FALSE	FALSE	FALSE	ebi-a-GCST90018934	1	186948862	0.0085	258718	0.2199	Uterine fibroids || id:ebi-a-GCST90018934	Uterine fibroids	Uterine fibroids || ||	TRUE	igd	2.38232e-133	186948862	31470	0.0116577	1	eqtl-a-ENSG00000073756	|| id:eqtl-a-ENSG00000073756	TRUE	reported	igd	2	1	TRUE	0.137220535193959	603.896991550357
389	rs2383517	G	A	A	T	-0.159888	0.0226	0.148249	0.130552	TRUE	FALSE	FALSE	ebi-a-GCST90018934	1	186654633	0.0222	258718	0.3088	Uterine fibroids || id:ebi-a-GCST90018934	Uterine fibroids	Uterine fibroids || ||	TRUE	igd	9.97011e-22	186654633	20228	0.016695	1	eqtl-a-ENSG00000073756	|| id:eqtl-a-ENSG00000073756	TRUE	reported	igd	2	1	FALSE	-0.0671880401108927	91.7189117906567
390	rs2383517	G	A	G	A	-0.159888	0.0072	0.148249	0.118942	FALSE	FALSE	FALSE	ebi-a-GCST90018934	1	186654633	0.0245	258718	0.769899	Uterine fibroids || id:ebi-a-GCST90018934	Uterine fibroids	Uterine fibroids || ||	TRUE	igd	9.97011e-22	186654633	20228	0.016695	1	eqtl-a-ENSG00000073756	|| id:eqtl-a-ENSG00000073756	TRUE	reported	igd	2	2	TRUE	-0.0671880401108927	91.7189117906567
391	rs2594836	A	G	A	G	0.101528	-3e-04	0.749651	0.723596	FALSE	FALSE	FALSE	ebi-a-GCST90018934	5	173205318	0.0122	258718	0.9791	Uterine fibroids || id:ebi-a-GCST90018934	Uterine fibroids	Uterine fibroids || ||	TRUE	igd	1.31735e-13	173205318	31355	0.013712	5	eqtl-a-ENSG00000073756	|| id:eqtl-a-ENSG00000073756	TRUE	reported	igd	2	1	TRUE	0.0417797755763145	54.8239159560432
392	rs35180943	A	G	A	G	0.112183	0.0181	0.204585	0.257203	FALSE	FALSE	FALSE	ebi-a-GCST90018934	1	186802791	0.0097	258718	0.0634001	Uterine fibroids || id:ebi-a-GCST90018934	Uterine fibroids	Uterine fibroids || ||	TRUE	igd	2.5527e-14	186802791	31141	0.0147238	1	eqtl-a-ENSG00000073756	|| id:eqtl-a-ENSG00000073756	TRUE	reported	igd	2	1	TRUE	0.043137042313801	58.0516115166585
393	rs56330463	C	T	C	T	-0.144838	-0.0065	0.582097	0.639669	FALSE	FALSE	FALSE	ebi-a-GCST90018934	5	148200011	0.0096	258718	0.5009	Uterine fibroids || id:ebi-a-GCST90018934	Uterine fibroids	Uterine fibroids || ||	TRUE	igd	1.6323e-33	148200011	31355	0.0120055	5	eqtl-a-ENSG00000073756	|| id:eqtl-a-ENSG00000073756	TRUE	reported	igd	2	1	TRUE	-0.0679762189138587	145.547427644037
394	rs6893300	A	C	A	C	-0.0799978	-0.0151	0.297362	0.283821	FALSE	FALSE	FALSE	ebi-a-GCST90018934	5	179135815	0.0098	258718	0.1224	Uterine fibroids || id:ebi-a-GCST90018934	Uterine fibroids	Uterine fibroids || ||	TRUE	igd	7.64152e-10	179135815	31470	0.0130033	5	eqtl-a-ENSG00000073756	|| id:eqtl-a-ENSG00000073756	TRUE	reported	igd	2	1	TRUE	-0.0346600249593276	37.84852183134
395	rs689470	A	G	A	G	-1.11569	0.0038	0.0235354	0.0225656	FALSE	FALSE	FALSE	ebi-a-GCST90018934	1	186641058	0.0286	258718	0.8934	Uterine fibroids || id:ebi-a-GCST90018934	Uterine fibroids	Uterine fibroids || ||	TRUE	igd	2.71019e-188	186641058	30227	0.0381208	1	eqtl-a-ENSG00000073756	|| id:eqtl-a-ENSG00000073756	TRUE	reported	igd	2	1	TRUE	-0.16600839759583	856.570411937967
396	rs741738	A	G	A	G	-0.109255	0.0095	0.195461	0.314595	FALSE	FALSE	FALSE	ebi-a-GCST90018934	11	309508	0.0105	258718	0.3633	Uterine fibroids || id:ebi-a-GCST90018934	Uterine fibroids	Uterine fibroids || ||	TRUE	igd	3.02204e-13	309508	17764	0.0149804	11	eqtl-a-ENSG00000073756	|| id:eqtl-a-ENSG00000073756	TRUE	reported	igd	2	1	TRUE	-0.0546415076263973	53.1907143613317
397	rs75537706	G	A	G	A	0.222649	0.0095	0.0611322	0.0628973	FALSE	FALSE	FALSE	ebi-a-GCST90018934	1	186380505	0.0226	258718	0.673301	Uterine fibroids || id:ebi-a-GCST90018934	Uterine fibroids	Uterine fibroids || ||	TRUE	igd	2.52232e-19	186380505	28073	0.0247724	1	eqtl-a-ENSG00000073756	|| id:eqtl-a-ENSG00000073756	TRUE	reported	igd	2	1	TRUE	0.0535672970473873	80.7802754808462
398	rs77526211	A	G	A	G	0.167532	-0.0312	0.0432109	0.0395127	FALSE	FALSE	FALSE	ebi-a-GCST90018934	13	40974023	0.0266	258718	0.2406	Uterine fibroids || id:ebi-a-GCST90018934	Uterine fibroids	Uterine fibroids || ||	TRUE	igd	1.00429e-08	40974023	29063	0.0292372	13	eqtl-a-ENSG00000073756	|| id:eqtl-a-ENSG00000073756	TRUE	reported	igd	2	1	TRUE	0.0335939843965656	32.8340147619008
399	rs80251741	C	T	C	T	0.219961	0.0138	0.0231286	0.0309223	FALSE	FALSE	FALSE	ebi-a-GCST90018934	1	186071731	0.0329	258718	0.6753	Uterine fibroids || id:ebi-a-GCST90018934	Uterine fibroids	Uterine fibroids || ||	TRUE	igd	2.68232e-08	186071731	25420	0.0395527	1	eqtl-a-ENSG00000073756	|| id:eqtl-a-ENSG00000073756	TRUE	reported	igd	2	1	TRUE	0.0348605962881844	30.9270930050862
400	rs1093834	T	A	T	A	-0.439449	-0.01	0.488712	0.476562	FALSE	TRUE	TRUE	ebi-a-GCST90018934	7	80201420	0.009	258718	0.2684	Uterine fibroids || id:ebi-a-GCST90018934	Uterine fibroids	Uterine fibroids || ||	TRUE	igd	1e-200	80201420	31564	0.0113174	7	eqtl-a-ENSG00000135218	|| id:eqtl-a-ENSG00000135218	TRUE	reported	igd	2	1	FALSE	-0.213523897926593	1507.73018484393
401	rs10980797	G	A	G	A	-0.088113	0.002	0.472236	0.403074	FALSE	FALSE	FALSE	ebi-a-GCST90018934	9	113912553	0.0095	258718	0.8303	Uterine fibroids || id:ebi-a-GCST90018934	Uterine fibroids	Uterine fibroids || ||	TRUE	igd	1.30768e-13	113912553	31569	0.0118988	9	eqtl-a-ENSG00000135218	|| id:eqtl-a-ENSG00000135218	TRUE	reported	igd	2	1	TRUE	-0.0416431214372197	54.8369948069092
402	rs116891398	C	A	C	A	-0.325676	-0.0333	0.0146619	0.00839528	FALSE	FALSE	FALSE	ebi-a-GCST90018934	7	80445036	0.0518	258718	0.5196	Uterine fibroids || id:ebi-a-GCST90018934	Uterine fibroids	Uterine fibroids || ||	TRUE	igd	4.48229e-11	80445036	13027	0.0494414	7	eqtl-a-ENSG00000135218	|| id:eqtl-a-ENSG00000135218	TRUE	reported	igd	2	1	TRUE	-0.0576214193226948	43.3900340454525
403	rs117158507	G	T	G	T	-0.17522	-0.0168	0.0428876	0.0553725	FALSE	FALSE	FALSE	ebi-a-GCST90018934	7	79671968	0.023	258718	0.464	Uterine fibroids || id:ebi-a-GCST90018934	Uterine fibroids	Uterine fibroids || ||	TRUE	igd	2.33792e-09	79671968	28520	0.0293393	7	eqtl-a-ENSG00000135218	|| id:eqtl-a-ENSG00000135218	TRUE	reported	igd	2	1	TRUE	-0.035342965121978	35.6671046649492
404	rs1375493	A	G	A	G	0.0787267	-1e-04	0.565077	0.526098	FALSE	FALSE	FALSE	ebi-a-GCST90018934	2	182323766	0.0087	258718	0.9893	Uterine fibroids || id:ebi-a-GCST90018934	Uterine fibroids	Uterine fibroids || ||	TRUE	igd	5.11329e-11	182323766	31569	0.0119873	2	eqtl-a-ENSG00000135218	|| id:eqtl-a-ENSG00000135218	TRUE	reported	igd	2	1	TRUE	0.036939202688309	43.1321737685162
405	rs141547391	T	C	T	C	0.347253	0.034	0.0273801	0.0188128	FALSE	FALSE	FALSE	ebi-a-GCST90018934	7	80609672	0.0355	258718	0.338	Uterine fibroids || id:ebi-a-GCST90018934	Uterine fibroids	Uterine fibroids || ||	TRUE	igd	1.27468e-21	80609672	15577	0.0363543	7	eqtl-a-ENSG00000135218	|| id:eqtl-a-ENSG00000135218	TRUE	reported	igd	2	1	TRUE	0.0763146375661568	91.2389837479357
406	rs143660471	C	T	C	T	0.227396	0.0394	0.0220383	0.0139591	FALSE	FALSE	FALSE	ebi-a-GCST90018934	7	79447680	0.0438	258718	0.3677	Uterine fibroids || id:ebi-a-GCST90018934	Uterine fibroids	Uterine fibroids || ||	TRUE	igd	1.96341e-08	79447680	18302	0.0404958	7	eqtl-a-ENSG00000135218	|| id:eqtl-a-ENSG00000135218	TRUE	reported	igd	2	1	TRUE	0.0414737649911177	31.5315758584911
407	rs150561669	C	A	C	A	0.187389	0.0495	0.0314616	0.015825	FALSE	FALSE	FALSE	ebi-a-GCST90018934	7	79543738	0.0321	258718	0.1231	Uterine fibroids || id:ebi-a-GCST90018934	Uterine fibroids	Uterine fibroids || ||	TRUE	igd	3.75933e-08	79543738	2511	0.0340589	7	eqtl-a-ENSG00000135218	|| id:eqtl-a-ENSG00000135218	TRUE	reported	igd	2	1	TRUE	0.109183986886694	30.2710128407179
408	rs2906195	C	T	C	T	0.282231	0.0152	0.928882	0.908158	FALSE	FALSE	FALSE	ebi-a-GCST90018934	7	80086227	0.0196	258718	0.4371	Uterine fibroids || id:ebi-a-GCST90018934	Uterine fibroids	Uterine fibroids || ||	TRUE	igd	1.62293e-34	80086227	26926	0.0230344	7	eqtl-a-ENSG00000135218	|| id:eqtl-a-ENSG00000135218	TRUE	reported	igd	2	1	TRUE	0.0744647247045123	150.125898838741
409	rs34856868	A	G	A	G	0.296836	0.0783	0.0245314	0.0317301	FALSE	FALSE	FALSE	ebi-a-GCST90018934	1	92554283	0.0307	258718	0.01084	Uterine fibroids || id:ebi-a-GCST90018934	Uterine fibroids	Uterine fibroids || ||	TRUE	igd	1.06365e-14	92554283	24808	0.0383936	1	eqtl-a-ENSG00000135218	|| id:eqtl-a-ENSG00000135218	TRUE	reported	igd	2	1	TRUE	0.0490294182097588	59.7744335783092
410	rs3807102	G	T	G	T	0.28982	0.0074	0.214189	0.184517	FALSE	FALSE	FALSE	ebi-a-GCST90018934	7	80405614	0.0194	258718	0.7028	Uterine fibroids || id:ebi-a-GCST90018934	Uterine fibroids	Uterine fibroids || ||	TRUE	igd	2.56685e-91	80405614	27156	0.0143008	7	eqtl-a-ENSG00000135218	|| id:eqtl-a-ENSG00000135218	TRUE	reported	igd	2	1	TRUE	0.122065040508432	410.710719721639
411	rs56330463	C	T	C	T	0.0737443	-0.0065	0.582097	0.639669	FALSE	FALSE	FALSE	ebi-a-GCST90018934	5	148200011	0.0096	258718	0.5009	Uterine fibroids || id:ebi-a-GCST90018934	Uterine fibroids	Uterine fibroids || ||	TRUE	igd	9.40459e-10	148200011	31569	0.0120513	5	eqtl-a-ENSG00000135218	|| id:eqtl-a-ENSG00000135218	TRUE	reported	igd	2	1	TRUE	0.0344207618494633	37.4445934477431
412	rs6782228	C	G	C	G	-0.0783292	-0.0135	0.273721	0.298183	FALSE	TRUE	FALSE	ebi-a-GCST90018934	3	128323424	0.0093	258718	0.1449	Uterine fibroids || id:ebi-a-GCST90018934	Uterine fibroids	Uterine fibroids || ||	TRUE	igd	4.22328e-09	128323424	31569	0.0133324	3	eqtl-a-ENSG00000135218	|| id:eqtl-a-ENSG00000135218	TRUE	reported	igd	2	1	TRUE	-0.033049233525509	34.516814781037
413	rs7515577	A	C	A	C	-0.0826647	-0.0305	0.801149	0.834501	FALSE	FALSE	FALSE	ebi-a-GCST90018934	1	93009438	0.0128	258718	0.0171498	Uterine fibroids || id:ebi-a-GCST90018934	Uterine fibroids	Uterine fibroids || ||	TRUE	igd	2.86319e-08	93009438	31185	0.0148954	1	eqtl-a-ENSG00000135218	|| id:eqtl-a-ENSG00000135218	TRUE	reported	igd	2	1	TRUE	-0.0314119291643839	30.798945515227
414	rs763658	C	T	C	T	-0.15439	0.0013	0.0579616	0.080561	FALSE	FALSE	FALSE	ebi-a-GCST90018934	7	80563365	0.0148	258718	0.9316	Uterine fibroids || id:ebi-a-GCST90018934	Uterine fibroids	Uterine fibroids || ||	TRUE	igd	1.2839e-09	80563365	31144	0.0254375	7	eqtl-a-ENSG00000135218	|| id:eqtl-a-ENSG00000135218	TRUE	reported	igd	2	1	TRUE	-0.0343727897638421	36.8374433748468
415	rs7799684	G	T	G	T	-0.0845772	-0.0075	0.287193	0.281952	FALSE	FALSE	FALSE	ebi-a-GCST90018934	7	79992307	0.0094	258718	0.4285	Uterine fibroids || id:ebi-a-GCST90018934	Uterine fibroids	Uterine fibroids || ||	TRUE	igd	1.20099e-10	79992307	31061	0.0131351	7	eqtl-a-ENSG00000135218	|| id:eqtl-a-ENSG00000135218	TRUE	reported	igd	2	1	TRUE	-0.0365120743013801	41.4610064026426
416	rs7801763	C	T	C	T	-0.178517	-0.0129	0.0588002	0.0886176	FALSE	FALSE	FALSE	ebi-a-GCST90018934	7	80494330	0.014	258718	0.3563	Uterine fibroids || id:ebi-a-GCST90018934	Uterine fibroids	Uterine fibroids || ||	TRUE	igd	1.56495e-12	80494330	31563	0.025255	7	eqtl-a-ENSG00000135218	|| id:eqtl-a-ENSG00000135218	TRUE	reported	igd	2	1	TRUE	-0.0397569748647248	49.964829989698
417	rs78419472	G	A	G	A	-0.658821	-0.0379	0.0447932	0.0470689	FALSE	FALSE	FALSE	ebi-a-GCST90018934	7	80333822	0.0272	258718	0.1642	Uterine fibroids || id:ebi-a-GCST90018934	Uterine fibroids	Uterine fibroids || ||	TRUE	igd	1.98609e-120	80333822	26038	0.0282339	7	eqtl-a-ENSG00000135218	|| id:eqtl-a-ENSG00000135218	TRUE	reported	igd	2	1	TRUE	-0.143124847663903	544.494031355093
418	rs10120334	C	A	C	A	-0.252619	0.053	0.974738	0.97818	FALSE	FALSE	FALSE	ebi-a-GCST90018934	9	120172145	0.0407	258718	0.193	Uterine fibroids || id:ebi-a-GCST90018934	Uterine fibroids	Uterine fibroids || ||	TRUE	igd	2.5439e-11	120172145	27005	0.0378688	9	eqtl-a-ENSG00000136869	|| id:eqtl-a-ENSG00000136869	TRUE	reported	igd	2	1	TRUE	-0.0405621434203988	44.5009145891469
419	rs10983638	T	C	T	C	0.175932	0.0152	0.0885744	0.0839445	FALSE	FALSE	FALSE	ebi-a-GCST90018934	9	120137856	0.0189	258718	0.4223	Uterine fibroids || id:ebi-a-GCST90018934	Uterine fibroids	Uterine fibroids || ||	TRUE	igd	3.77138e-17	120137856	30404	0.020895	9	eqtl-a-ENSG00000136869	|| id:eqtl-a-ENSG00000136869	TRUE	reported	igd	2	1	TRUE	0.0482331492743904	70.8932568905444
420	rs10984107	A	G	A	G	0.0837995	0.0019	0.562159	0.492758	FALSE	FALSE	FALSE	ebi-a-GCST90018934	9	121355679	0.0093	258718	0.839	Uterine fibroids || id:ebi-a-GCST90018934	Uterine fibroids	Uterine fibroids || ||	TRUE	igd	2.60735e-12	121355679	31684	0.0119758	9	eqtl-a-ENSG00000136869	|| id:eqtl-a-ENSG00000136869	TRUE	reported	igd	2	1	TRUE	0.0392821511201753	48.9636500913264
421	rs117158910	A	G	A	G	-0.388957	-0.0232	0.0242692	0.0276004	FALSE	FALSE	FALSE	ebi-a-GCST90018934	9	119924339	0.0328	258718	0.4789	Uterine fibroids || id:ebi-a-GCST90018934	Uterine fibroids	Uterine fibroids || ||	TRUE	igd	5.93335e-24	119924339	29365	0.0385381	9	eqtl-a-ENSG00000136869	|| id:eqtl-a-ENSG00000136869	TRUE	reported	igd	2	1	TRUE	-0.0587975281700288	101.864436016613
422	rs117309825	G	A	G	A	-0.424211	-0.0177	0.038278	0.0381524	FALSE	FALSE	FALSE	ebi-a-GCST90018934	9	120250729	0.0277	258718	0.5236	Uterine fibroids || id:ebi-a-GCST90018934	Uterine fibroids	Uterine fibroids || ||	TRUE	igd	4.03738e-43	120250729	29384	0.0308141	9	eqtl-a-ENSG00000136869	|| id:eqtl-a-ENSG00000136869	TRUE	reported	igd	2	1	TRUE	-0.0800563125962355	189.524289114019
423	rs117894970	C	T	C	T	-0.311473	0.0028	0.0189622	0.0191934	FALSE	FALSE	FALSE	ebi-a-GCST90018934	9	120142170	0.0424	258718	0.9465	Uterine fibroids || id:ebi-a-GCST90018934	Uterine fibroids	Uterine fibroids || ||	TRUE	igd	8.6278e-13	120142170	25695	0.0435585	9	eqtl-a-ENSG00000136869	|| id:eqtl-a-ENSG00000136869	TRUE	reported	igd	2	1	TRUE	-0.0445664828336156	51.1322590087997
424	rs117902290	C	T	C	T	-0.483713	-0.0513	0.0128076	0.00959882	FALSE	FALSE	FALSE	ebi-a-GCST90018934	9	121280266	0.0618	258718	0.4068	Uterine fibroids || id:ebi-a-GCST90018934	Uterine fibroids	Uterine fibroids || ||	TRUE	igd	4.91813e-20	121280266	15967	0.0527742	9	eqtl-a-ENSG00000136869	|| id:eqtl-a-ENSG00000136869	TRUE	reported	igd	2	1	TRUE	-0.0723505728021578	84.0102353989349
425	rs117920796	A	G	A	G	-0.482872	-0.0166	0.0262791	0.0227705	FALSE	FALSE	FALSE	ebi-a-GCST90018934	9	120865203	0.0403	258718	0.6801	Uterine fibroids || id:ebi-a-GCST90018934	Uterine fibroids	Uterine fibroids || ||	TRUE	igd	5.84252e-39	120865203	28021	0.0369841	9	eqtl-a-ENSG00000136869	|| id:eqtl-a-ENSG00000136869	TRUE	reported	igd	2	1	TRUE	-0.0777630982243658	170.464495116015
426	rs118011821	C	T	C	T	0.265892	-0.028	0.035164	0.039469	FALSE	FALSE	FALSE	ebi-a-GCST90018934	9	120028121	0.0272	258718	0.3035	Uterine fibroids || id:ebi-a-GCST90018934	Uterine fibroids	Uterine fibroids || ||	TRUE	igd	1.60251e-16	120028121	28309	0.0322348	9	eqtl-a-ENSG00000136869	|| id:eqtl-a-ENSG00000136869	TRUE	reported	igd	2	1	TRUE	0.0489679647658644	68.0394166583884
427	rs12376936	A	G	A	G	0.403152	-8e-04	0.201314	0.202956	FALSE	FALSE	FALSE	ebi-a-GCST90018934	9	120629489	0.0105	258718	0.9381	Uterine fibroids || id:ebi-a-GCST90018934	Uterine fibroids	Uterine fibroids || ||	TRUE	igd	2.66686e-171	120629489	31484	0.0144498	9	eqtl-a-ENSG00000136869	|| id:eqtl-a-ENSG00000136869	TRUE	reported	igd	2	1	TRUE	0.155335948719678	778.419963076351
428	rs1327818	A	G	A	G	-0.176126	-0.0131	0.167522	0.128687	FALSE	FALSE	FALSE	ebi-a-GCST90018934	9	121065863	0.013	258718	0.315	Uterine fibroids || id:ebi-a-GCST90018934	Uterine fibroids	Uterine fibroids || ||	TRUE	igd	1.26561e-28	121065863	31567	0.0158685	9	eqtl-a-ENSG00000136869	|| id:eqtl-a-ENSG00000136869	TRUE	reported	igd	2	1	TRUE	-0.0623503476826379	123.189925196257
429	rs13301061	G	A	G	A	-0.401128	0.0349	0.0218167	0.0162273	FALSE	FALSE	FALSE	ebi-a-GCST90018934	9	120734753	0.0457	258718	0.4447	Uterine fibroids || id:ebi-a-GCST90018934	Uterine fibroids	Uterine fibroids || ||	TRUE	igd	5.09331e-23	120734753	26939	0.0406016	9	eqtl-a-ENSG00000136869	|| id:eqtl-a-ENSG00000136869	TRUE	reported	igd	2	1	TRUE	-0.0600869004713265	97.606706708966
430	rs139850669	A	C	A	C	0.273158	0.0314	0.0192801	0.0169042	FALSE	FALSE	FALSE	ebi-a-GCST90018934	9	121238117	0.0376	258718	0.4041	Uterine fibroids || id:ebi-a-GCST90018934	Uterine fibroids	Uterine fibroids || ||	TRUE	igd	2.61903e-10	121238117	9751	0.0432219	9	eqtl-a-ENSG00000136869	|| id:eqtl-a-ENSG00000136869	TRUE	reported	igd	2	1	TRUE	0.0638766618489493	39.9411109157522
431	rs139883763	G	A	G	A	0.678361	0.0095	0.0313071	0.0307441	FALSE	FALSE	FALSE	ebi-a-GCST90018934	9	120388860	0.031	258718	0.7582	Uterine fibroids || id:ebi-a-GCST90018934	Uterine fibroids	Uterine fibroids || ||	TRUE	igd	3.91742e-90	120388860	29143	0.0336963	9	eqtl-a-ENSG00000136869	|| id:eqtl-a-ENSG00000136869	TRUE	reported	igd	2	1	TRUE	0.117118967857802	405.28199596443
432	rs144628979	C	A	C	A	-0.439827	-0.0027	0.0310897	0.0355815	FALSE	FALSE	FALSE	ebi-a-GCST90018934	9	120863161	0.0303	258718	0.929	Uterine fibroids || id:ebi-a-GCST90018934	Uterine fibroids	Uterine fibroids || ||	TRUE	igd	4.41977e-38	120863161	30228	0.0340917	9	eqtl-a-ENSG00000136869	|| id:eqtl-a-ENSG00000136869	TRUE	reported	igd	2	1	TRUE	-0.0740031864613623	166.443353073295
433	rs16906261	C	T	C	T	-0.219616	-0.0169	0.0304679	0.0284942	FALSE	FALSE	FALSE	ebi-a-GCST90018934	9	120559998	0.0266	258718	0.5244	Uterine fibroids || id:ebi-a-GCST90018934	Uterine fibroids	Uterine fibroids || ||	TRUE	igd	2.13919e-10	120559998	29888	0.0345798	9	eqtl-a-ENSG00000136869	|| id:eqtl-a-ENSG00000136869	TRUE	reported	igd	2	1	TRUE	-0.0367125653739435	40.3350872030196
434	rs56131535	C	T	C	T	0.305952	0.0753	0.0168447	0.0159916	FALSE	FALSE	FALSE	ebi-a-GCST90018934	9	120464922	0.0461	258718	0.1029	Uterine fibroids || id:ebi-a-GCST90018934	Uterine fibroids	Uterine fibroids || ||	TRUE	igd	3.4586e-11	120464922	26892	0.0461772	9	eqtl-a-ENSG00000136869	|| id:eqtl-a-ENSG00000136869	TRUE	reported	igd	2	1	TRUE	0.0403716119354236	43.8986739838874
435	rs72761949	T	C	T	C	-0.357773	-0.0251	0.0145976	0.0120778	FALSE	FALSE	FALSE	ebi-a-GCST90018934	9	120746743	0.0528	258718	0.635199	Uterine fibroids || id:ebi-a-GCST90018934	Uterine fibroids	Uterine fibroids || ||	TRUE	igd	5.08511e-13	120746743	8877	0.0495332	9	eqtl-a-ENSG00000136869	|| id:eqtl-a-ENSG00000136869	TRUE	reported	igd	2	1	TRUE	-0.0764459126701306	52.1701822548324
436	rs72767239	T	G	T	G	0.281291	0.0743	0.0199341	0.0168533	FALSE	FALSE	FALSE	ebi-a-GCST90018934	9	120973839	0.0475	258718	0.1179	Uterine fibroids || id:ebi-a-GCST90018934	Uterine fibroids	Uterine fibroids || ||	TRUE	igd	3.68553e-11	120973839	27825	0.0425154	9	eqtl-a-ENSG00000136869	|| id:eqtl-a-ENSG00000136869	TRUE	reported	igd	2	1	TRUE	0.0396338459979544	43.7742924571142
437	rs75858117	T	C	T	C	-0.222085	-0.0294	0.0391801	0.0437799	FALSE	FALSE	FALSE	ebi-a-GCST90018934	9	119835435	0.0198	258718	0.1374	Uterine fibroids || id:ebi-a-GCST90018934	Uterine fibroids	Uterine fibroids || ||	TRUE	igd	4.06443e-13	119835435	30662	0.0306184	9	eqtl-a-ENSG00000136869	|| id:eqtl-a-ENSG00000136869	TRUE	reported	igd	2	1	TRUE	-0.0413883742268584	52.6106258699292
438	rs78042619	G	A	G	A	0.207973	0.0285	0.0390598	0.0303059	FALSE	FALSE	FALSE	ebi-a-GCST90018934	9	120514211	0.0342	258718	0.4049	Uterine fibroids || id:ebi-a-GCST90018934	Uterine fibroids	Uterine fibroids || ||	TRUE	igd	1.19509e-11	120514211	31240	0.0306708	9	eqtl-a-ENSG00000136869	|| id:eqtl-a-ENSG00000136869	TRUE	reported	igd	2	1	TRUE	0.0383372411427418	45.9794429104745
439	rs781315	A	G	A	G	0.637065	0.0159	0.832874	0.874917	FALSE	FALSE	FALSE	ebi-a-GCST90018934	9	120359820	0.0153	258718	0.2995	Uterine fibroids || id:ebi-a-GCST90018934	Uterine fibroids	Uterine fibroids || ||	TRUE	igd	1e-200	120359820	31564	0.0150244	9	eqtl-a-ENSG00000136869	|| id:eqtl-a-ENSG00000136869	TRUE	reported	igd	2	1	TRUE	0.232152856225155	1797.93181209716
440	rs78227897	A	G	A	G	-0.249445	0.0247	0.0217353	0.0253313	FALSE	FALSE	FALSE	ebi-a-GCST90018934	9	119926739	0.0365	258718	0.498	Uterine fibroids || id:ebi-a-GCST90018934	Uterine fibroids	Uterine fibroids || ||	TRUE	igd	9.38102e-10	119926739	27803	0.0407622	9	eqtl-a-ENSG00000136869	|| id:eqtl-a-ENSG00000136869	TRUE	reported	igd	2	1	TRUE	-0.03667707336218	37.4484955622137
441	rs2409522	T	C	T	C	-0.0974528	0.0157	0.489233	0.45414	FALSE	FALSE	FALSE	ebi-a-GCST90018934	21	35872145	0.0088	258718	0.0731206	Uterine fibroids || id:ebi-a-GCST90018934	Uterine fibroids	Uterine fibroids || ||	TRUE	igd	2.31366e-16	35872145	31470	0.011878	21	eqtl-a-ENSG00000159200	|| id:eqtl-a-ENSG00000159200	TRUE	reported	igd	2	1	TRUE	-0.0462011115739802	67.3134735036036
442	rs79125270	C	T	C	T	0.118904	-0.0034	0.140981	0.12459	FALSE	FALSE	FALSE	ebi-a-GCST90018934	21	35938968	0.0135	258718	0.8035	Uterine fibroids || id:ebi-a-GCST90018934	Uterine fibroids	Uterine fibroids || ||	TRUE	igd	3.30293e-12	35938968	31017	0.0170733	21	eqtl-a-ENSG00000159200	|| id:eqtl-a-ENSG00000159200	TRUE	reported	igd	2	1	TRUE	0.0395142539830521	48.501814529122
443	rs10193766	A	G	A	G	0.112521	-0.0042	0.376639	0.322393	FALSE	FALSE	FALSE	ebi-a-GCST90018934	2	46454212	0.01	258718	0.673301	Uterine fibroids || id:ebi-a-GCST90018934	Uterine fibroids	Uterine fibroids || ||	TRUE	igd	4.00959e-20	46454212	31470	0.0122466	2	eqtl-a-ENSG00000116016	|| id:eqtl-a-ENSG00000116016	TRUE	reported	igd	2	1	TRUE	0.051725146017028	84.4182024249068
444	rs11691694	C	G	C	G	0.334126	0.0148	0.456035	0.388392	FALSE	TRUE	TRUE	ebi-a-GCST90018934	2	46622081	0.0097	258718	0.1258	Uterine fibroids || id:ebi-a-GCST90018934	Uterine fibroids	Uterine fibroids || ||	TRUE	igd	5.2723e-182	46622081	31348	0.0116141	2	eqtl-a-ENSG00000116016	|| id:eqtl-a-ENSG00000116016	TRUE	reported	igd	2	1	FALSE	0.160388973986362	827.655148466955
445	rs4328821	G	A	G	A	-0.151862	0.0109	0.118714	0.158009	FALSE	FALSE	FALSE	ebi-a-GCST90018934	3	128316435	0.0113	258718	0.3344	Uterine fibroids || id:ebi-a-GCST90018934	Uterine fibroids	Uterine fibroids || ||	TRUE	igd	1.30407e-16	128316435	30971	0.0183563	3	eqtl-a-ENSG00000116016	|| id:eqtl-a-ENSG00000116016	TRUE	reported	igd	2	1	TRUE	-0.0469592337828321	68.4428265458309
446	rs73926247	G	T	G	T	-0.128962	0.0026	0.182534	0.149168	FALSE	FALSE	FALSE	ebi-a-GCST90018934	2	46514573	0.0126	258718	0.835	Uterine fibroids || id:ebi-a-GCST90018934	Uterine fibroids	Uterine fibroids || ||	TRUE	igd	4.82059e-17	46514573	31141	0.0153694	2	eqtl-a-ENSG00000116016	|| id:eqtl-a-ENSG00000116016	TRUE	reported	igd	2	1	TRUE	-0.0474965532469655	70.4060034100546
447	rs77850569	T	G	T	G	0.246085	0.0048	0.0264481	0.0321149	FALSE	FALSE	FALSE	ebi-a-GCST90018934	2	46992606	0.0292	258718	0.8689	Uterine fibroids || id:ebi-a-GCST90018934	Uterine fibroids	Uterine fibroids || ||	TRUE	igd	3.03599e-11	46992606	28927	0.0370331	2	eqtl-a-ENSG00000116016	|| id:eqtl-a-ENSG00000116016	TRUE	reported	igd	2	1	TRUE	0.0390415591206869	44.1560431228433
448	rs78744187	T	C	T	C	-0.12767	-0.0101	0.0806295	0.0816609	FALSE	FALSE	FALSE	ebi-a-GCST90018934	19	33754548	0.0166	258718	0.542199	Uterine fibroids || id:ebi-a-GCST90018934	Uterine fibroids	Uterine fibroids || ||	TRUE	igd	4.99321e-09	33754548	23446	0.0218337	19	eqtl-a-ENSG00000116016	|| id:eqtl-a-ENSG00000116016	TRUE	reported	igd	2	1	TRUE	-0.0381618302863802	34.1918846239854
449	rs297588	G	A	G	A	0.132799	-0.0122	0.711902	0.717509	FALSE	FALSE	FALSE	ebi-a-GCST90018934	2	157358052	0.0096	258718	0.2044	Uterine fibroids || id:ebi-a-GCST90018934	Uterine fibroids	Uterine fibroids || ||	TRUE	igd	3.6116e-24	157358052	31644	0.0130945	2	eqtl-a-ENSG00000153234	|| id:eqtl-a-ENSG00000153234	TRUE	reported	igd	2	1	TRUE	0.0569205690229242	102.851769883889
450	rs10484552	C	G	C	G	-0.307068	0.0149	0.060725	0.0429567	FALSE	TRUE	FALSE	ebi-a-GCST90018934	6	30484036	0.0246	258718	0.5444	Uterine fibroids || id:ebi-a-GCST90018934	Uterine fibroids	Uterine fibroids || ||	TRUE	igd	3.01231e-35	30484036	7713	0.0247866	6	eqtl-a-ENSG00000204516	|| id:eqtl-a-ENSG00000204516	TRUE	reported	igd	2	1	TRUE	-0.13969560977917	153.474138458586
451	rs114832009	T	C	T	C	0.260733	0.0174	0.0227595	0.0319413	FALSE	FALSE	FALSE	ebi-a-GCST90018934	6	31770823	0.0351	258718	0.6205	Uterine fibroids || id:ebi-a-GCST90018934	Uterine fibroids	Uterine fibroids || ||	TRUE	igd	6.02976e-11	31770823	10285	0.0398479	6	eqtl-a-ENSG00000204516	|| id:eqtl-a-ENSG00000204516	TRUE	reported	igd	2	1	TRUE	0.0643914824356091	42.8135387264154
452	rs116227766	T	C	T	C	0.301258	-0.1332	0.0252505	0.005607	FALSE	FALSE	FALSE	ebi-a-GCST90018934	6	31219650	0.1066	258718	0.2115	Uterine fibroids || id:ebi-a-GCST90018934	Uterine fibroids	Uterine fibroids || ||	TRUE	igd	1.7374e-15	31219650	9267	0.0378522	6	eqtl-a-ENSG00000204516	|| id:eqtl-a-ENSG00000204516	TRUE	reported	igd	2	1	TRUE	0.0824034171704413	63.3424598623552
453	rs139395255	G	A	G	A	0.235869	-0.0052	0.0243401	0.0453224	FALSE	FALSE	FALSE	ebi-a-GCST90018934	6	31449736	0.0191	258718	0.7867	Uterine fibroids || id:ebi-a-GCST90018934	Uterine fibroids	Uterine fibroids || ||	TRUE	igd	9.64362e-10	31449736	13045	0.0385709	6	eqtl-a-ENSG00000204516	|| id:eqtl-a-ENSG00000204516	TRUE	reported	igd	2	1	TRUE	0.053468826341399	37.3957447061039
454	rs139416387	T	C	T	C	0.385115	0.0449	0.0309632	0.0143722	FALSE	FALSE	FALSE	ebi-a-GCST90018934	6	31213840	0.0369	258718	0.2236	Uterine fibroids || id:ebi-a-GCST90018934	Uterine fibroids	Uterine fibroids || ||	TRUE	igd	2.10572e-29	31213840	12651	0.0342066	6	eqtl-a-ENSG00000204516	|| id:eqtl-a-ENSG00000204516	TRUE	reported	igd	2	1	TRUE	0.099606403206469	126.753818234585
455	rs17202787	A	C	A	C	0.16875	-0.0723	0.0483943	0.008681	FALSE	FALSE	FALSE	ebi-a-GCST90018934	6	32428397	0.0856	258718	0.3983	Uterine fibroids || id:ebi-a-GCST90018934	Uterine fibroids	Uterine fibroids || ||	TRUE	igd	1.1123e-09	32428397	4948	0.027698	6	eqtl-a-ENSG00000204516	|| id:eqtl-a-ENSG00000204516	TRUE	reported	igd	2	1	TRUE	0.0863067497889515	37.1185276549806
456	rs28381344	A	G	A	G	-1.03196	-0.0088	0.0368713	0.0255211	FALSE	FALSE	FALSE	ebi-a-GCST90018934	6	31707526	0.0326	258718	0.787501	Uterine fibroids || id:ebi-a-GCST90018934	Uterine fibroids	Uterine fibroids || ||	TRUE	igd	1e-200	31707526	10797	0.0303655	6	eqtl-a-ENSG00000204516	|| id:eqtl-a-ENSG00000204516	TRUE	reported	igd	2	1	TRUE	-0.310884666601224	1154.95444442315
457	rs2854048	A	G	A	G	0.32064	0.0494	0.0255903	0.0534748	FALSE	FALSE	FALSE	ebi-a-GCST90018934	6	32191118	0.0172	258718	0.00398804	Uterine fibroids || id:ebi-a-GCST90018934	Uterine fibroids	Uterine fibroids || ||	TRUE	igd	1.47877e-17	32191118	7207	0.0375941	6	eqtl-a-ENSG00000204516	|| id:eqtl-a-ENSG00000204516	TRUE	reported	igd	2	1	TRUE	0.0999768906822624	72.743805199807
458	rs28732101	T	C	T	C	-0.760396	-0.021	0.0478247	0.0341494	FALSE	FALSE	FALSE	ebi-a-GCST90018934	6	31106302	0.0272	258718	0.4394	Uterine fibroids || id:ebi-a-GCST90018934	Uterine fibroids	Uterine fibroids || ||	TRUE	igd	1.19399e-172	31106302	13566	0.0271464	6	eqtl-a-ENSG00000204516	|| id:eqtl-a-ENSG00000204516	TRUE	reported	igd	2	1	TRUE	-0.233842059716178	784.61238488368
459	rs28895018	C	T	C	T	-0.368524	-4e-04	0.0664373	0.0516494	FALSE	FALSE	FALSE	ebi-a-GCST90018934	6	32224378	0.0211	258718	0.9855	Uterine fibroids || id:ebi-a-GCST90018934	Uterine fibroids	Uterine fibroids || ||	TRUE	igd	1.53745e-54	32224378	4948	0.0236961	6	eqtl-a-ENSG00000204516	|| id:eqtl-a-ENSG00000204516	TRUE	reported	igd	2	1	TRUE	-0.215920788717777	241.867661081772
460	rs28895206	A	G	A	G	-0.82656	0.0132	0.0377743	0.0336579	FALSE	FALSE	FALSE	ebi-a-GCST90018934	6	32425936	0.0324	258718	0.6846	Uterine fibroids || id:ebi-a-GCST90018934	Uterine fibroids	Uterine fibroids || ||	TRUE	igd	1.92752e-162	32425936	12787	0.0304331	6	eqtl-a-ENSG00000204516	|| id:eqtl-a-ENSG00000204516	TRUE	reported	igd	2	1	TRUE	-0.233559277451624	737.660252453248
461	rs34331231	T	C	T	C	-0.39833	-0.0161	0.0563954	0.0438586	FALSE	FALSE	FALSE	ebi-a-GCST90018934	6	30864927	0.0234	258718	0.4911	Uterine fibroids || id:ebi-a-GCST90018934	Uterine fibroids	Uterine fibroids || ||	TRUE	igd	1.14604e-54	30864927	4121	0.0255817	6	eqtl-a-ENSG00000204516	|| id:eqtl-a-ENSG00000204516	TRUE	reported	igd	2	1	TRUE	-0.235775147678121	242.452814168916
462	rs34974284	T	C	T	C	0.461574	0.0837	0.0174659	0.0140807	FALSE	FALSE	FALSE	ebi-a-GCST90018934	6	31798707	0.0442	258718	0.0580297	Uterine fibroids || id:ebi-a-GCST90018934	Uterine fibroids	Uterine fibroids || ||	TRUE	igd	2.05353e-24	31798707	5724	0.045267	6	eqtl-a-ENSG00000204516	|| id:eqtl-a-ENSG00000204516	TRUE	reported	igd	2	1	TRUE	0.133590446761631	103.972682375293
463	rs3828917	T	G	T	G	-1.152	-0.0321	0.0380232	0.030577	FALSE	FALSE	FALSE	ebi-a-GCST90018934	6	31465917	0.0269	258718	0.2335	Uterine fibroids || id:ebi-a-GCST90018934	Uterine fibroids	Uterine fibroids || ||	TRUE	igd	1e-200	31465917	10798	0.0295707	6	eqtl-a-ENSG00000204516	|| id:eqtl-a-ENSG00000204516	TRUE	reported	igd	2	1	TRUE	-0.351072528756377	1517.68536958656
464	rs41316748	C	T	C	T	-1.02053	-0.0027	0.0358882	0.026017	FALSE	FALSE	FALSE	ebi-a-GCST90018934	6	32019512	0.032	258718	0.934	Uterine fibroids || id:ebi-a-GCST90018934	Uterine fibroids	Uterine fibroids || ||	TRUE	igd	1e-200	32019512	13566	0.0308221	6	eqtl-a-ENSG00000204516	|| id:eqtl-a-ENSG00000204516	TRUE	reported	igd	2	1	TRUE	-0.273458991940243	1096.29416263043
465	rs4151659	G	A	G	A	0.323954	0.0113	0.0164289	0.0114698	FALSE	FALSE	FALSE	ebi-a-GCST90018934	6	31918464	0.0566	258718	0.8419	Uterine fibroids || id:ebi-a-GCST90018934	Uterine fibroids	Uterine fibroids || ||	TRUE	igd	4.19083e-12	31918464	8917	0.0467412	6	eqtl-a-ENSG00000204516	|| id:eqtl-a-ENSG00000204516	TRUE	reported	igd	2	1	TRUE	0.0732075576235471	48.0360156388841
466	rs45627734	A	G	A	G	0.769012	0.0435	0.0386578	0.0547798	FALSE	FALSE	FALSE	ebi-a-GCST90018934	6	31474884	0.0165	258718	0.00860498	Uterine fibroids || id:ebi-a-GCST90018934	Uterine fibroids	Uterine fibroids || ||	TRUE	igd	3.76704e-143	31474884	13561	0.0301874	6	eqtl-a-ENSG00000204516	|| id:eqtl-a-ENSG00000204516	TRUE	reported	igd	2	1	TRUE	0.21371825305825	648.95534635832
467	rs79860141	A	C	A	C	0.376728	0.0065	0.0140631	0.0406369	FALSE	FALSE	FALSE	ebi-a-GCST90018934	6	31210599	0.0184	258718	0.7226	Uterine fibroids || id:ebi-a-GCST90018934	Uterine fibroids	Uterine fibroids || ||	TRUE	igd	8.14142e-14	31210599	7389	0.0504456	6	eqtl-a-ENSG00000204516	|| id:eqtl-a-ENSG00000204516	TRUE	reported	igd	2	1	TRUE	0.0865639921062895	55.7711007443054
468	rs9267508	A	G	A	G	0.342624	0.0345	0.0142707	0.0110847	FALSE	FALSE	FALSE	ebi-a-GCST90018934	6	31564299	0.0566	258718	0.5423	Uterine fibroids || id:ebi-a-GCST90018934	Uterine fibroids	Uterine fibroids || ||	TRUE	igd	7.97444e-12	31564299	6462	0.0500986	6	eqtl-a-ENSG00000204516	|| id:eqtl-a-ENSG00000204516	TRUE	reported	igd	2	1	TRUE	0.084783121529561	46.7718321588131
469	rs13204700	G	A	G	A	-0.175895	0.0491	0.0710786	0.0702633	FALSE	FALSE	FALSE	ebi-a-GCST90018934	6	136778008	0.0296	258718	0.0975911	Uterine fibroids || id:ebi-a-GCST90018934	Uterine fibroids	Uterine fibroids || ||	TRUE	igd	2.74979e-14	136778008	12592	0.0231151	6	eqtl-a-ENSG00000197442	|| id:eqtl-a-ENSG00000197442	TRUE	reported	igd	2	1	TRUE	-0.0676625594589894	57.9049159398103
470	rs13209304	A	G	A	G	-0.16408	0.0119	0.0766706	0.0669254	FALSE	FALSE	FALSE	ebi-a-GCST90018934	6	136573195	0.0225	258718	0.5961	Uterine fibroids || id:ebi-a-GCST90018934	Uterine fibroids	Uterine fibroids || ||	TRUE	igd	1.99388e-13	136573195	12787	0.0223266	6	eqtl-a-ENSG00000197442	|| id:eqtl-a-ENSG00000197442	TRUE	reported	igd	2	1	TRUE	-0.0648585602841841	54.0089969068827
471	rs149007767	T	C	T	C	0.0940034	0.0013	0.149708	0.165567	FALSE	FALSE	FALSE	ebi-a-GCST90018934	7	50370254	0.0122	258718	0.912	Uterine fibroids || id:ebi-a-GCST90018934	Uterine fibroids	Uterine fibroids || ||	TRUE	igd	1.68671e-08	50370254	13100	0.0166628	7	eqtl-a-ENSG00000197442	|| id:eqtl-a-ENSG00000197442	TRUE	reported	igd	2	1	TRUE	0.04923410911594	31.8266670220757
472	rs17175232	A	C	A	C	-0.145935	-0.0081	0.0589312	0.110573	FALSE	FALSE	FALSE	ebi-a-GCST90018934	6	137510532	0.016	258718	0.6152	Uterine fibroids || id:ebi-a-GCST90018934	Uterine fibroids	Uterine fibroids || ||	TRUE	igd	7.41703e-09	137510532	13099	0.0252434	6	eqtl-a-ENSG00000197442	|| id:eqtl-a-ENSG00000197442	TRUE	reported	igd	2	1	TRUE	-0.050451290900227	33.421291380195
473	rs6924387	G	A	G	A	-0.452607	0.005	0.413703	0.431365	FALSE	FALSE	FALSE	ebi-a-GCST90018934	6	137082948	0.0086	258718	0.559399	Uterine fibroids || id:ebi-a-GCST90018934	Uterine fibroids	Uterine fibroids || ||	TRUE	igd	1e-200	137082948	14253	0.0114687	6	eqtl-a-ENSG00000197442	|| id:eqtl-a-ENSG00000197442	TRUE	reported	igd	2	1	TRUE	-0.313879120633344	1557.45012457747
474	rs77417335	C	T	C	T	-0.233202	-0.0185	0.0551803	0.05544	FALSE	FALSE	FALSE	ebi-a-GCST90018934	6	137286377	0.0243	258718	0.4454	Uterine fibroids || id:ebi-a-GCST90018934	Uterine fibroids	Uterine fibroids || ||	TRUE	igd	2.91206e-19	137286377	14253	0.0259922	6	eqtl-a-ENSG00000197442	|| id:eqtl-a-ENSG00000197442	TRUE	reported	igd	2	1	TRUE	-0.0749451366079629	80.4967712973589
475	rs113450445	T	C	T	C	-0.187336	-0.0172	0.0566726	0.0568065	FALSE	FALSE	FALSE	ebi-a-GCST90018934	5	150030058	0.024	258718	0.475	Uterine fibroids || id:ebi-a-GCST90018934	Uterine fibroids	Uterine fibroids || ||	TRUE	igd	3.06761e-13	150030058	28649	0.0256927	5	eqtl-a-ENSG00000211445	|| id:eqtl-a-ENSG00000211445	TRUE	reported	igd	2	1	TRUE	-0.0430397066774423	53.1646542785416
476	rs12518386	A	G	A	G	0.383678	1e-04	0.231531	0.251083	FALSE	FALSE	FALSE	ebi-a-GCST90018934	5	150438085	0.0099	258718	0.9939	Uterine fibroids || id:ebi-a-GCST90018934	Uterine fibroids	Uterine fibroids || ||	TRUE	igd	1.05439e-171	150438085	31566	0.0137354	5	eqtl-a-ENSG00000211445	|| id:eqtl-a-ENSG00000211445	TRUE	reported	igd	2	1	TRUE	0.15531980398528	780.281252401123
477	rs149007767	T	C	T	C	-0.316024	0.0013	0.149708	0.165567	FALSE	FALSE	FALSE	ebi-a-GCST90018934	7	50370254	0.0122	258718	0.912	Uterine fibroids || id:ebi-a-GCST90018934	Uterine fibroids	Uterine fibroids || ||	TRUE	igd	4.46889e-82	50370254	30077	0.0164682	7	eqtl-a-ENSG00000211445	|| id:eqtl-a-ENSG00000211445	TRUE	reported	igd	2	1	TRUE	-0.10998371753603	368.254333443539
478	rs149110519	T	C	T	C	0.566731	-0.0036	0.0526158	0.0331408	FALSE	FALSE	FALSE	ebi-a-GCST90018934	6	144385777	0.0313	258718	0.9081	Uterine fibroids || id:ebi-a-GCST90018934	Uterine fibroids	Uterine fibroids || ||	TRUE	igd	1.50314e-103	144385777	25735	0.0262275	6	eqtl-a-ENSG00000211445	|| id:eqtl-a-ENSG00000211445	TRUE	reported	igd	2	1	TRUE	0.133496571298987	466.917494820535
479	rs76236043	G	A	G	A	0.283087	-0.0608	0.0149777	0.0131676	FALSE	FALSE	FALSE	ebi-a-GCST90018934	5	150083091	0.048	258718	0.2053	Uterine fibroids || id:ebi-a-GCST90018934	Uterine fibroids	Uterine fibroids || ||	TRUE	igd	7.29458e-09	150083091	24170	0.0489423	5	eqtl-a-ENSG00000211445	|| id:eqtl-a-ENSG00000211445	TRUE	reported	igd	2	1	TRUE	0.037180464052965	33.4557755992187
480	rs870406	A	G	A	G	-0.209229	-0.0045	0.127762	0.117537	FALSE	FALSE	FALSE	ebi-a-GCST90018934	5	150400601	0.0133	258718	0.734301	Uterine fibroids || id:ebi-a-GCST90018934	Uterine fibroids	Uterine fibroids || ||	TRUE	igd	4.24131e-32	150400601	31683	0.0177418	5	eqtl-a-ENSG00000211445	|| id:eqtl-a-ENSG00000211445	TRUE	reported	igd	2	1	TRUE	-0.0661109810871344	139.074785986311
481	rs2075574	T	C	T	C	0.113311	-0.0104	0.325163	0.359994	FALSE	FALSE	FALSE	ebi-a-GCST90018934	7	30950744	0.009	258718	0.2451	Uterine fibroids || id:ebi-a-GCST90018934	Uterine fibroids	Uterine fibroids || ||	TRUE	igd	3.77398e-19	30950744	14275	0.0126697	7	eqtl-a-ENSG00000240583	|| id:eqtl-a-ENSG00000240583	TRUE	reported	igd	2	1	TRUE	0.0746508259368778	79.985540073326
482	rs225245	G	A	G	A	-0.102903	0.006	0.440335	0.443685	FALSE	FALSE	FALSE	ebi-a-GCST90018934	17	33946107	0.0086	258718	0.487401	Uterine fibroids || id:ebi-a-GCST90018934	Uterine fibroids	Uterine fibroids || ||	TRUE	igd	7.59277e-18	33946107	31355	0.0119578	17	eqtl-a-ENSG00000240583	|| id:eqtl-a-ENSG00000240583	TRUE	reported	igd	2	1	TRUE	-0.0485428095932957	74.054849169453
